# Supplementary material for: Male involvement in female partners’ screening for breast and cervical cancers in Southwest Nigeria
Source: PLoS One. 2023 May 10;18(5):e0284141. doi: 10.1371/journal.pone.0284141 (PMC10171596; doi:10.1371/journal.pone.0284141)
Supplement: S1 Data — (XLSX) [file pone.0284141.s002.xlsx]

## Sheet: MALE INVOLVEMENT USE
SN	age	Marital_status	Marriage_duration	Level_of_education	Ethnicity	Religion	employment_status	Av.Monthly_income	No_of_wives	No_of_children	Age_of_wife	wife_education	Employment_wife	Gone_4_checkup	Gone_4_cancer_screening	heard_of_breastCA	Source_info_breastCA	what_is_breastCA	N19_Symptoms	N19a_change_in_size	N19b_dimpled_breast	N19c_nipple_discharge	N19d_Areola_change	N19e_breast_pain	N19f_lump	N19g_others	N19h_I_Dont_Know	N20_Risk_factors	N20a_family_history	n20b_contraceptive	n20c_aging	n20c_smokes_alcohol	n20e_gene	n20f_obese	n20g_early_menarche	n20h_lack_physical_activity	n20i_others	n20j_IK	BreastCA_can_be_treated	VAR00003	breastCA_screening	wtbrstcascr	benscrreg	heard_of_CervicalCA	Source_info_CAcervix	Knows_what_is_CAcervix	CAcervix_causes	n29symptoms_CAcervix	n29a_pelvic_pain
1	43	2	17	4	2	1	1	150000	1	3	36	4	1	1	1	1	1	1	#NULL!	1	1	1	#NULL!	#NULL!	#NULL!	#NULL!	#NULL!	#NULL!	#NULL!	1	1	#NULL!	1	#NULL!	#NULL!	#NULL!	#NULL!	#NULL!	1	#NULL!	1	1	1	1	1	1	1	#NULL!	1
2	37	3	8	3	2	1	1	45000	2	4	34	4	1	1	2	1	1	3	#NULL!	#NULL!	#NULL!	#NULL!	1	#NULL!	#NULL!	#NULL!	#NULL!	#NULL!	#NULL!	#NULL!	#NULL!	#NULL!	#NULL!	#NULL!	#NULL!	#NULL!	#NULL!	1	2	#NULL!	1	1	2	1	1	3	3	#NULL!	#NULL!
3	43	2	6	4	1	1	1	110000	1	2	41	4	1	1	2	1	4	1	#NULL!	1	#NULL!	#NULL!	#NULL!	1	1	#NULL!	#NULL!	#NULL!	#NULL!	#NULL!	#NULL!	1	#NULL!	1	#NULL!	#NULL!	#NULL!	#NULL!	2	#NULL!	2	#NULL!	#NULL!	2	#NULL!	#NULL!	#NULL!	#NULL!	#NULL!
4	42	2	9	4	1	2	1	650000	1	3	39	4	1	1	2	1	6	1	#NULL!	1	#NULL!	1	#NULL!	#NULL!	1	#NULL!	#NULL!	#NULL!	1	1	#NULL!	1	1	#NULL!	#NULL!	#NULL!	#NULL!	#NULL!	1	#NULL!	1	1	1	1	1	2	2	#NULL!	1
5	39	2	8	3	2	1	1	200000	1	4	32	4	2	2	2	1	2	2	#NULL!	#NULL!	#NULL!	#NULL!	#NULL!	#NULL!	1	#NULL!	#NULL!	#NULL!	#NULL!	#NULL!	#NULL!	#NULL!	#NULL!	#NULL!	#NULL!	#NULL!	#NULL!	1	2	#NULL!	1	2	2	1	2	3	4	#NULL!	#NULL!
6	71	3	33	3	1	2	2	96000	2	7	69	1	2	1	1	1	4	3	#NULL!	#NULL!	#NULL!	#NULL!	#NULL!	#NULL!	1	1	#NULL!	#NULL!	#NULL!	#NULL!	#NULL!	#NULL!	#NULL!	#NULL!	#NULL!	#NULL!	#NULL!	1	2	#NULL!	1	3	2	2	#NULL!	#NULL!	#NULL!	#NULL!	#NULL!
7	51	2	27	3	1	1	1	80000	1	4	48	3	2	1	2	2	#NULL!	#NULL!	#NULL!	#NULL!	#NULL!	#NULL!	#NULL!	#NULL!	#NULL!	#NULL!	#NULL!	#NULL!	#NULL!	#NULL!	#NULL!	#NULL!	#NULL!	#NULL!	#NULL!	#NULL!	#NULL!	#NULL!	#NULL!	#NULL!	#NULL!	#NULL!	#NULL!	2	#NULL!	#NULL!	#NULL!	#NULL!	#NULL!
8	49	3	14	4	4	1	2	10000	1	0	45	2	2	1	1	1	4	2	#NULL!	#NULL!	#NULL!	#NULL!	#NULL!	1	#NULL!	#NULL!	#NULL!	#NULL!	#NULL!	1	1	#NULL!	#NULL!	#NULL!	1	1	#NULL!	#NULL!	1	#NULL!	1	1	1	1	1	1	5	#NULL!	#NULL!
9	51	2	14	4	1	1	1	800000	1	3	48	4	2	1	2	1	4	1	#NULL!	1	#NULL!	1	#NULL!	1	1	#NULL!	#NULL!	#NULL!	1	#NULL!	1	1	#NULL!	#NULL!	#NULL!	#NULL!	1	#NULL!	2	#NULL!	1	1	1	2	#NULL!	#NULL!	#NULL!	#NULL!	#NULL!
10	29	1	2	4	1	1	1	120000	1	0	23	4	1	1	2	1	4	1	#NULL!	#NULL!	#NULL!	#NULL!	#NULL!	#NULL!	#NULL!	#NULL!	1	#NULL!	#NULL!	#NULL!	#NULL!	#NULL!	#NULL!	#NULL!	#NULL!	#NULL!	#NULL!	1	1	#NULL!	1	2	1	2	#NULL!	#NULL!	#NULL!	#NULL!	#NULL!
11	34	2	1	4	1	1	1	120000	1	0	28	4	1	1	2	1	6	1	#NULL!	1	#NULL!	#NULL!	#NULL!	#NULL!	1	#NULL!	#NULL!	#NULL!	#NULL!	#NULL!	#NULL!	#NULL!	1	#NULL!	#NULL!	#NULL!	#NULL!	#NULL!	1	#NULL!	2	#NULL!	#NULL!	2	#NULL!	#NULL!	#NULL!	#NULL!	#NULL!
12	43	2	5	4	3	2	1	200000	1	3	32	4	2	2	2	1	4	2	#NULL!	#NULL!	#NULL!	#NULL!	#NULL!	#NULL!	1	#NULL!	#NULL!	#NULL!	#NULL!	#NULL!	#NULL!	#NULL!	#NULL!	#NULL!	#NULL!	#NULL!	1	#NULL!	2	#NULL!	1	1	1	1	4	2	6	#NULL!	#NULL!
13	30	2	2	4	1	1	1	30000	1	2	30	4	1	1	2	1	2	1	#NULL!	1	#NULL!	#NULL!	#NULL!	1	1	#NULL!	#NULL!	#NULL!	#NULL!	#NULL!	#NULL!	1	#NULL!	#NULL!	#NULL!	#NULL!	#NULL!	#NULL!	1	#NULL!	1	1	2	2	#NULL!	#NULL!	#NULL!	#NULL!	#NULL!
14	36	2	3	4	1	1	1	35000	1	1	33	4	1	1	1	1	5	1	#NULL!	#NULL!	1	#NULL!	#NULL!	#NULL!	#NULL!	#NULL!	#NULL!	#NULL!	#NULL!	#NULL!	#NULL!	#NULL!	#NULL!	#NULL!	1	#NULL!	#NULL!	#NULL!	1	#NULL!	1	1	1	1	4	2	5	#NULL!	#NULL!
15	35	2	3	4	1	2	1	180000	1	2	30	4	1	1	2	1	6	1	#NULL!	#NULL!	#NULL!	#NULL!	#NULL!	1	#NULL!	#NULL!	#NULL!	#NULL!	#NULL!	#NULL!	#NULL!	1	#NULL!	#NULL!	#NULL!	1	1	#NULL!	2	#NULL!	1	1	1	2	1	2	2	#NULL!	#NULL!
16	38	1	2	4	1	1	1	100000	1	0	31	4	1	1	2	1	1	1	#NULL!	1	#NULL!	1	#NULL!	1	1	#NULL!	#NULL!	#NULL!	1	#NULL!	1	1	#NULL!	1	#NULL!	1	#NULL!	#NULL!	2	#NULL!	1	1	1	2	#NULL!	#NULL!	#NULL!	#NULL!	#NULL!
17	35	2	3	4	1	1	1	70000	1	2	32	4	2	1	2	1	6	1	#NULL!	1	#NULL!	#NULL!	#NULL!	1	1	#NULL!	#NULL!	#NULL!	#NULL!	#NULL!	1	#NULL!	#NULL!	#NULL!	#NULL!	1	#NULL!	#NULL!	1	#NULL!	1	1	2	1	6	1	2	#NULL!	1
18	32	2	4	4	1	1	1	100000	1	1	29	4	1	1	2	1	1	1	#NULL!	1	#NULL!	#NULL!	#NULL!	#NULL!	1	#NULL!	#NULL!	#NULL!	#NULL!	1	#NULL!	#NULL!	1	#NULL!	#NULL!	#NULL!	#NULL!	#NULL!	1	#NULL!	1	1	1	1	4	1	2	#NULL!	1
19	36	2	4	4	2	1	1	210000	1	2	31	4	1	1	2	1	4	1	#NULL!	1	#NULL!	1	#NULL!	#NULL!	1	#NULL!	#NULL!	#NULL!	#NULL!	1	1	#NULL!	#NULL!	#NULL!	#NULL!	1	#NULL!	#NULL!	2	#NULL!	1	1	2	1	4	1	2	#NULL!	#NULL!
20	38	2	5	4	1	1	1	100000	1	1	33	4	1	1	2	1	2	1	#NULL!	#NULL!	1	#NULL!	#NULL!	#NULL!	#NULL!	#NULL!	#NULL!	#NULL!	#NULL!	#NULL!	#NULL!	#NULL!	#NULL!	#NULL!	1	#NULL!	#NULL!	#NULL!	1	#NULL!	1	1	1	1	4	2	5	#NULL!	#NULL!
21	55	2	22	4	1	1	1	3000000	1	5	50	4	1	1	2	1	4	1	#NULL!	#NULL!	#NULL!	#NULL!	#NULL!	#NULL!	1	#NULL!	#NULL!	#NULL!	#NULL!	1	#NULL!	#NULL!	#NULL!	#NULL!	#NULL!	#NULL!	#NULL!	#NULL!	2	#NULL!	1	1	1	1	4	2	4	#NULL!	#NULL!
22	31	2	2	4	2	1	1	370000	1	1	27	4	1	1	2	1	1	1	#NULL!	#NULL!	#NULL!	1	#NULL!	1	1	#NULL!	#NULL!	#NULL!	#NULL!	#NULL!	#NULL!	#NULL!	1	1	#NULL!	#NULL!	#NULL!	#NULL!	1	#NULL!	1	2	1	1	2	2	5	#NULL!	#NULL!
23	31	2	2	4	1	2	1	500000	1	0	32	4	1	1	2	1	5	1	#NULL!	1	#NULL!	#NULL!	#NULL!	1	1	1	#NULL!	#NULL!	1	#NULL!	1	1	#NULL!	#NULL!	#NULL!	1	#NULL!	#NULL!	1	#NULL!	1	1	1	1	2	2	4	#NULL!	#NULL!
24	49	2	27	3	1	2	1	150000	2	6	45	3	1	2	2	1	4	2	#NULL!	#NULL!	#NULL!	#NULL!	#NULL!	#NULL!	#NULL!	#NULL!	1	#NULL!	#NULL!	#NULL!	#NULL!	#NULL!	1	#NULL!	#NULL!	#NULL!	#NULL!	#NULL!	1	#NULL!	2	#NULL!	#NULL!	2	#NULL!	#NULL!	#NULL!	#NULL!	#NULL!
25	38	2	5	3	1	1	1	30000	1	4	26	4	1	1	2	1	1	3	#NULL!	#NULL!	#NULL!	#NULL!	#NULL!	#NULL!	1	1	#NULL!	#NULL!	#NULL!	#NULL!	#NULL!	#NULL!	#NULL!	#NULL!	#NULL!	#NULL!	#NULL!	1	2	#NULL!	1	1	1	1	4	1	2	#NULL!	#NULL!
26	25	1	1	4	1	1	1	60000	1	0	24	4	2	1	2	1	6	1	#NULL!	#NULL!	#NULL!	#NULL!	#NULL!	#NULL!	1	#NULL!	#NULL!	#NULL!	#NULL!	#NULL!	#NULL!	#NULL!	#NULL!	#NULL!	#NULL!	#NULL!	#NULL!	1	2	#NULL!	2	#NULL!	#NULL!	1	6	1	3	#NULL!	1
27	37	2	8	4	1	1	1	200000	1	0	37	4	1	1	2	1	2	1	#NULL!	1	#NULL!	#NULL!	#NULL!	#NULL!	1	#NULL!	#NULL!	#NULL!	1	#NULL!	#NULL!	#NULL!	#NULL!	#NULL!	#NULL!	#NULL!	#NULL!	#NULL!	1	#NULL!	1	1	2	1	6	1	4	#NULL!	1
28	38	2	5	4	1	1	1	700000	1	2	35	4	1	1	2	1	4	1	#NULL!	1	1	1	#NULL!	1	1	#NULL!	#NULL!	#NULL!	1	1	#NULL!	#NULL!	1	#NULL!	#NULL!	1	#NULL!	#NULL!	1	#NULL!	1	1	1	1	1	1	2	#NULL!	1
29	60	3	10	4	4	1	1	200000	1	2	42	4	1	2	2	1	4	1	#NULL!	1	#NULL!	1	#NULL!	1	1	#NULL!	#NULL!	#NULL!	1	#NULL!	#NULL!	#NULL!	#NULL!	#NULL!	#NULL!	#NULL!	#NULL!	#NULL!	1	#NULL!	1	1	1	1	4	1	4	#NULL!	#NULL!
30	49	2	20	4	1	1	1	80000	1	4	45	4	1	1	2	1	1	1	#NULL!	1	#NULL!	#NULL!	#NULL!	#NULL!	1	#NULL!	#NULL!	#NULL!	#NULL!	1	#NULL!	#NULL!	#NULL!	#NULL!	#NULL!	#NULL!	#NULL!	#NULL!	1	#NULL!	1	1	1	1	1	1	5	#NULL!	#NULL!
31	35	2	6	4	1	1	1	200000	1	1	35	4	1	1	2	1	2	1	#NULL!	1	#NULL!	#NULL!	#NULL!	#NULL!	1	#NULL!	#NULL!	#NULL!	1	#NULL!	#NULL!	#NULL!	#NULL!	#NULL!	#NULL!	#NULL!	#NULL!	#NULL!	1	#NULL!	1	1	2	1	6	1	4	#NULL!	1
32	42	2	12	4	1	1	1	200000	1	3	38	4	1	1	1	1	2	1	#NULL!	#NULL!	#NULL!	#NULL!	#NULL!	#NULL!	1	#NULL!	#NULL!	#NULL!	#NULL!	#NULL!	#NULL!	#NULL!	#NULL!	#NULL!	#NULL!	#NULL!	1	#NULL!	1	#NULL!	1	1	1	1	2	1	1	#NULL!	1
33	42	1	6	4	1	1	1	500000	1	1	38	4	1	1	1	1	4	1	#NULL!	1	#NULL!	#NULL!	#NULL!	#NULL!	1	#NULL!	#NULL!	#NULL!	1	#NULL!	#NULL!	1	#NULL!	1	#NULL!	#NULL!	#NULL!	#NULL!	1	#NULL!	1	1	1	1	6	1	2	#NULL!	1
34	43	2	13	4	2	1	1	100000	1	4	37	4	2	1	2	1	6	1	#NULL!	1	#NULL!	#NULL!	#NULL!	1	1	#NULL!	#NULL!	#NULL!	1	#NULL!	1	1	1	#NULL!	#NULL!	#NULL!	#NULL!	#NULL!	1	#NULL!	1	1	1	2	#NULL!	#NULL!	#NULL!	#NULL!	#NULL!
35	42	3	6	4	1	1	1	300000	1	2	35	4	1	1	2	1	1	1	#NULL!	1	#NULL!	1	#NULL!	#NULL!	1	#NULL!	#NULL!	#NULL!	#NULL!	#NULL!	#NULL!	#NULL!	#NULL!	#NULL!	#NULL!	#NULL!	#NULL!	1	1	#NULL!	1	1	1	1	6	1	5	#NULL!	#NULL!
36	33	1	4	4	1	1	1	350000	1	0	32	4	1	1	2	1	2	1	#NULL!	#NULL!	#NULL!	#NULL!	#NULL!	#NULL!	1	#NULL!	#NULL!	#NULL!	#NULL!	#NULL!	#NULL!	#NULL!	1	#NULL!	#NULL!	#NULL!	#NULL!	#NULL!	2	#NULL!	1	1	1	1	2	2	5	#NULL!	#NULL!
37	50	2	12	4	1	1	1	260000	1	5	30	4	1	1	2	1	4	1	#NULL!	1	#NULL!	#NULL!	#NULL!	#NULL!	#NULL!	#NULL!	#NULL!	#NULL!	1	#NULL!	#NULL!	1	#NULL!	#NULL!	#NULL!	#NULL!	#NULL!	#NULL!	1	#NULL!	1	1	1	1	4	1	5	#NULL!	#NULL!
38	35	2	3	4	1	1	1	100000	1	1	31	4	1	1	2	1	1	1	#NULL!	#NULL!	1	1	#NULL!	#NULL!	1	#NULL!	#NULL!	#NULL!	#NULL!	1	#NULL!	1	1	#NULL!	#NULL!	#NULL!	#NULL!	#NULL!	1	#NULL!	1	1	1	1	1	1	2	#NULL!	1
39	39	2	4	4	1	1	1	49500	1	2	30	4	2	1	2	1	1	1	#NULL!	#NULL!	#NULL!	#NULL!	#NULL!	#NULL!	#NULL!	#NULL!	1	#NULL!	#NULL!	#NULL!	#NULL!	1	#NULL!	#NULL!	#NULL!	#NULL!	#NULL!	#NULL!	1	#NULL!	1	1	1	2	#NULL!	#NULL!	#NULL!	#NULL!	#NULL!
40	48	2	14	4	1	1	1	85000	1	2	48	4	1	2	2	1	2	1	#NULL!	1	#NULL!	1	#NULL!	#NULL!	1	#NULL!	#NULL!	#NULL!	1	#NULL!	1	1	#NULL!	#NULL!	#NULL!	#NULL!	#NULL!	#NULL!	2	#NULL!	1	1	1	1	2	1	6	#NULL!	#NULL!
41	30	2	1	4	2	1	1	150000	1	0	26	4	1	1	2	1	6	1	#NULL!	1	#NULL!	#NULL!	1	1	1	#NULL!	#NULL!	#NULL!	1	1	#NULL!	1	1	#NULL!	#NULL!	1	#NULL!	#NULL!	1	#NULL!	1	1	1	1	2	1	2	#NULL!	1
42	30	2	2	4	1	1	1	450000	1	1	27	4	2	1	2	1	4	1	#NULL!	#NULL!	#NULL!	1	#NULL!	1	#NULL!	#NULL!	#NULL!	#NULL!	1	#NULL!	#NULL!	#NULL!	1	#NULL!	#NULL!	#NULL!	#NULL!	#NULL!	2	#NULL!	1	1	1	1	4	2	5	#NULL!	#NULL!
43	44	2	10	4	1	1	1	756000	1	3	40	4	1	1	1	1	5	1	#NULL!	1	#NULL!	1	#NULL!	#NULL!	1	#NULL!	#NULL!	#NULL!	#NULL!	1	1	1	#NULL!	#NULL!	#NULL!	#NULL!	#NULL!	#NULL!	1	#NULL!	1	1	1	1	4	1	2	#NULL!	1
44	30	2	4	4	2	1	1	20000	1	2	25	4	1	1	2	1	5	1	#NULL!	#NULL!	#NULL!	#NULL!	#NULL!	#NULL!	1	#NULL!	#NULL!	#NULL!	1	#NULL!	1	#NULL!	#NULL!	#NULL!	#NULL!	#NULL!	#NULL!	#NULL!	1	#NULL!	2	#NULL!	#NULL!	2	#NULL!	#NULL!	#NULL!	#NULL!	#NULL!
45	29	2	1	4	1	1	1	150000	1	1	24	4	1	1	1	1	1	1	#NULL!	1	#NULL!	#NULL!	#NULL!	#NULL!	1	#NULL!	#NULL!	#NULL!	#NULL!	1	#NULL!	#NULL!	#NULL!	#NULL!	#NULL!	1	#NULL!	#NULL!	1	#NULL!	1	1	1	1	1	3	2	#NULL!	#NULL!
46	40	2	10	4	1	1	1	230000	1	2	37	4	2	1	2	1	2	1	#NULL!	#NULL!	#NULL!	#NULL!	#NULL!	#NULL!	1	#NULL!	#NULL!	#NULL!	#NULL!	#NULL!	#NULL!	#NULL!	#NULL!	#NULL!	#NULL!	#NULL!	1	#NULL!	1	#NULL!	1	1	1	1	2	1	1	#NULL!	1
47	48	2	19	4	1	1	1	900000	1	4	44	4	2	1	1	1	1	1	#NULL!	#NULL!	1	1	#NULL!	1	1	1	#NULL!	#NULL!	1	#NULL!	#NULL!	#NULL!	1	#NULL!	#NULL!	#NULL!	#NULL!	#NULL!	2	#NULL!	1	1	1	1	1	1	2	#NULL!	1
48	33	2	1	4	1	1	1	150000	1	0	29	4	1	1	2	1	4	2	#NULL!	1	#NULL!	#NULL!	#NULL!	#NULL!	1	#NULL!	#NULL!	#NULL!	1	#NULL!	1	#NULL!	1	#NULL!	#NULL!	#NULL!	#NULL!	#NULL!	1	#NULL!	1	1	1	1	4	2	5	#NULL!	#NULL!
49	33	2	5	4	1	1	1	350000	1	2	31	4	1	2	2	1	1	3	#NULL!	#NULL!	#NULL!	1	#NULL!	1	1	#NULL!	#NULL!	#NULL!	1	#NULL!	#NULL!	#NULL!	1	#NULL!	#NULL!	#NULL!	#NULL!	#NULL!	1	#NULL!	1	3	1	1	1	1	2	#NULL!	1
50	31	2	0.5	4	4	2	1	150000	1	0	24	4	2	1	2	1	7	1	#NULL!	1	#NULL!	#NULL!	#NULL!	1	1	#NULL!	#NULL!	#NULL!	1	#NULL!	#NULL!	1	1	#NULL!	#NULL!	#NULL!	#NULL!	#NULL!	2	#NULL!	1	1	1	1	7	1	2	#NULL!	1
51	34	1	3	4	2	1	1	300000	1	0	33	4	1	1	2	1	4	1	#NULL!	#NULL!	#NULL!	#NULL!	#NULL!	#NULL!	1	#NULL!	#NULL!	#NULL!	1	#NULL!	#NULL!	#NULL!	1	#NULL!	#NULL!	#NULL!	#NULL!	#NULL!	1	#NULL!	1	1	1	1	4	1	2	#NULL!	1
52	50	2	18	4	1	1	1	150000	1	5	43	4	1	1	2	1	1	1	#NULL!	1	#NULL!	#NULL!	#NULL!	#NULL!	1	#NULL!	#NULL!	#NULL!	1	#NULL!	1	1	#NULL!	#NULL!	#NULL!	1	1	#NULL!	1	#NULL!	1	1	1	1	1	1	2	#NULL!	1
53	44	2	13	4	2	1	1	500000	1	2	39	4	1	1	2	1	6	1	#NULL!	#NULL!	#NULL!	#NULL!	#NULL!	1	1	#NULL!	#NULL!	#NULL!	1	#NULL!	#NULL!	1	#NULL!	#NULL!	#NULL!	#NULL!	#NULL!	#NULL!	2	#NULL!	1	1	1	2	#NULL!	#NULL!	#NULL!	#NULL!	#NULL!
54	53	2	18	4	1	1	1	200000	1	2	51	4	1	1	1	1	4	1	#NULL!	1	#NULL!	#NULL!	#NULL!	#NULL!	1	#NULL!	#NULL!	#NULL!	1	#NULL!	#NULL!	#NULL!	1	#NULL!	#NULL!	#NULL!	#NULL!	#NULL!	1	#NULL!	1	1	1	1	2	1	6	#NULL!	#NULL!
55	47	2	15	4	1	1	1	300000	1	3	42	4	1	1	2	1	4	1	#NULL!	#NULL!	#NULL!	#NULL!	#NULL!	1	1	#NULL!	#NULL!	#NULL!	#NULL!	#NULL!	#NULL!	#NULL!	#NULL!	#NULL!	#NULL!	#NULL!	#NULL!	1	1	#NULL!	1	1	1	1	1	1	5	#NULL!	#NULL!
56	46	2	16	3	1	1	1	40000	1	2	41	4	1	1	2	1	4	1	#NULL!	1	#NULL!	1	#NULL!	1	1	#NULL!	#NULL!	#NULL!	#NULL!	1	#NULL!	#NULL!	#NULL!	#NULL!	#NULL!	#NULL!	#NULL!	#NULL!	2	#NULL!	1	1	1	1	4	1	2	#NULL!	1
57	45	2	15	3	1	1	1	45000	1	3	40	3	1	1	2	1	4	2	#NULL!	#NULL!	#NULL!	#NULL!	#NULL!	#NULL!	1	#NULL!	#NULL!	#NULL!	1	1	#NULL!	1	#NULL!	#NULL!	#NULL!	#NULL!	#NULL!	#NULL!	1	#NULL!	2	#NULL!	#NULL!	2	#NULL!	#NULL!	#NULL!	#NULL!	#NULL!
58	33	2	4	4	1	1	1	200000	1	2	30	4	1	1	2	1	4	1	#NULL!	#NULL!	#NULL!	#NULL!	#NULL!	#NULL!	1	#NULL!	#NULL!	#NULL!	1	#NULL!	#NULL!	#NULL!	#NULL!	#NULL!	#NULL!	#NULL!	#NULL!	#NULL!	1	#NULL!	1	1	1	1	1	1	5	#NULL!	#NULL!
59	24	1	2	4	1	2	1	60000	1	0	24	4	1	1	2	1	6	1	#NULL!	#NULL!	#NULL!	#NULL!	#NULL!	1	1	#NULL!	#NULL!	#NULL!	#NULL!	#NULL!	#NULL!	#NULL!	1	#NULL!	#NULL!	#NULL!	#NULL!	#NULL!	1	#NULL!	1	1	1	1	6	1	5	#NULL!	#NULL!
60	33	1	2	4	1	1	1	250000	1	0	31	4	1	1	2	1	1	1	#NULL!	#NULL!	#NULL!	#NULL!	#NULL!	#NULL!	1	#NULL!	#NULL!	#NULL!	1	1	#NULL!	#NULL!	1	#NULL!	#NULL!	#NULL!	#NULL!	#NULL!	2	#NULL!	1	1	1	1	1	1	2	#NULL!	#NULL!
61	36	2	6	4	1	1	1	140000	1	1	33	4	1	1	2	1	2	1	#NULL!	#NULL!	1	#NULL!	#NULL!	#NULL!	#NULL!	#NULL!	#NULL!	#NULL!	#NULL!	#NULL!	1	#NULL!	1	#NULL!	#NULL!	#NULL!	#NULL!	#NULL!	1	#NULL!	1	3	1	1	4	3	6	#NULL!	#NULL!
62	46	2	14	4	1	1	1	400000	1	3	41	4	1	1	2	1	1	1	#NULL!	#NULL!	#NULL!	#NULL!	1	#NULL!	#NULL!	#NULL!	#NULL!	#NULL!	#NULL!	#NULL!	#NULL!	#NULL!	#NULL!	#NULL!	#NULL!	#NULL!	#NULL!	1	1	#NULL!	1	1	1	1	4	1	2	#NULL!	#NULL!
63	44	2	16	4	1	1	1	1000000	1	3	44	4	1	1	1	1	1	1	#NULL!	#NULL!	#NULL!	#NULL!	#NULL!	#NULL!	1	#NULL!	#NULL!	#NULL!	#NULL!	#NULL!	#NULL!	#NULL!	1	#NULL!	#NULL!	#NULL!	1	#NULL!	2	#NULL!	1	1	1	1	1	1	5	#NULL!	#NULL!
64	29	2	1	4	1	2	1	100000	1	0	24	4	1	1	1	1	4	1	#NULL!	1	1	#NULL!	#NULL!	#NULL!	1	#NULL!	#NULL!	#NULL!	1	1	#NULL!	#NULL!	1	#NULL!	#NULL!	#NULL!	#NULL!	#NULL!	1	#NULL!	1	1	1	1	4	1	2	#NULL!	1
65	40	2	5	4	1	1	1	150000	1	2	35	4	1	1	2	1	1	1	#NULL!	#NULL!	#NULL!	#NULL!	#NULL!	1	#NULL!	#NULL!	#NULL!	#NULL!	#NULL!	#NULL!	#NULL!	#NULL!	#NULL!	#NULL!	#NULL!	#NULL!	#NULL!	1	1	#NULL!	1	1	1	1	1	1	2	#NULL!	1
66	48	2	13	4	4	1	1	100000	1	3	42	3	1	1	2	1	1	1	#NULL!	#NULL!	#NULL!	1	#NULL!	1	1	#NULL!	#NULL!	#NULL!	1	1	#NULL!	#NULL!	1	#NULL!	1	#NULL!	#NULL!	#NULL!	1	#NULL!	1	1	1	1	1	1	5	#NULL!	#NULL!
67	32	2	3	4	1	1	1	250000	1	2	28	4	1	1	2	1	1	1	#NULL!	#NULL!	#NULL!	#NULL!	#NULL!	#NULL!	1	#NULL!	#NULL!	#NULL!	#NULL!	#NULL!	#NULL!	#NULL!	#NULL!	#NULL!	#NULL!	#NULL!	#NULL!	1	1	#NULL!	1	1	1	1	1	1	5	#NULL!	#NULL!
68	33	2	2	4	1	1	1	200000	1	1	30	4	1	1	2	1	2	1	#NULL!	#NULL!	1	1	#NULL!	1	1	#NULL!	#NULL!	#NULL!	1	#NULL!	1	1	1	#NULL!	#NULL!	1	#NULL!	#NULL!	1	#NULL!	1	1	1	1	6	1	5	#NULL!	1
69	43	2	10	4	1	1	1	250000	1	3	43	4	1	1	2	1	4	2	#NULL!	#NULL!	#NULL!	#NULL!	#NULL!	1	1	#NULL!	#NULL!	#NULL!	#NULL!	#NULL!	#NULL!	1	#NULL!	#NULL!	#NULL!	#NULL!	#NULL!	#NULL!	1	#NULL!	1	1	1	2	#NULL!	#NULL!	#NULL!	#NULL!	#NULL!
70	40	2	7	4	1	1	2	20000	1	0	36	4	2	2	2	1	4	1	#NULL!	#NULL!	#NULL!	#NULL!	#NULL!	1	1	#NULL!	#NULL!	#NULL!	1	#NULL!	#NULL!	1	1	1	#NULL!	#NULL!	#NULL!	#NULL!	2	#NULL!	1	1	1	2	#NULL!	#NULL!	#NULL!	#NULL!	#NULL!
71	41	2	5	3	1	1	1	40000	1	2	36	3	1	1	2	1	6	2	#NULL!	#NULL!	#NULL!	#NULL!	#NULL!	#NULL!	1	#NULL!	#NULL!	#NULL!	1	#NULL!	#NULL!	1	#NULL!	#NULL!	#NULL!	#NULL!	#NULL!	#NULL!	1	#NULL!	1	1	1	2	#NULL!	#NULL!	#NULL!	#NULL!	#NULL!
72	39	2	11	4	2	1	1	245000	1	4	35	4	1	1	2	1	1	1	#NULL!	1	#NULL!	1	#NULL!	1	1	#NULL!	#NULL!	#NULL!	1	#NULL!	#NULL!	1	1	#NULL!	#NULL!	1	#NULL!	#NULL!	1	#NULL!	1	1	1	1	6	1	2	#NULL!	1
73	42	2	4	4	2	1	1	200000	1	2	26	4	2	1	2	1	1	1	#NULL!	1	#NULL!	#NULL!	#NULL!	#NULL!	1	#NULL!	#NULL!	#NULL!	#NULL!	1	1	#NULL!	#NULL!	#NULL!	#NULL!	#NULL!	#NULL!	#NULL!	1	#NULL!	1	1	1	1	1	1	2	#NULL!	1
74	38	2	8	4	2	1	1	250000	1	2	36	4	2	1	2	1	1	1	#NULL!	#NULL!	#NULL!	#NULL!	#NULL!	1	1	1	#NULL!	#NULL!	1	1	#NULL!	#NULL!	1	#NULL!	#NULL!	#NULL!	#NULL!	#NULL!	1	#NULL!	1	1	1	1	1	1	2	#NULL!	#NULL!
75	45	2	8	4	1	1	1	250000	1	2	40	4	2	2	2	1	1	1	#NULL!	#NULL!	1	1	#NULL!	#NULL!	1	1	#NULL!	#NULL!	1	#NULL!	#NULL!	1	1	#NULL!	#NULL!	1	#NULL!	#NULL!	1	#NULL!	1	1	1	1	1	1	2	#NULL!	#NULL!
76	40	2	7	4	4	1	1	250000	1	2	35	4	1	1	2	1	1	1	#NULL!	#NULL!	#NULL!	#NULL!	#NULL!	1	1	1	#NULL!	#NULL!	1	#NULL!	#NULL!	#NULL!	#NULL!	#NULL!	#NULL!	#NULL!	#NULL!	#NULL!	1	#NULL!	1	1	1	1	1	1	5	#NULL!	1
77	42	2	7	4	1	1	1	80000	1	2	36	4	1	1	2	1	1	1	#NULL!	#NULL!	1	1	#NULL!	#NULL!	1	#NULL!	#NULL!	#NULL!	1	#NULL!	#NULL!	1	1	#NULL!	#NULL!	#NULL!	#NULL!	#NULL!	1	#NULL!	1	1	1	1	1	1	2	#NULL!	1
78	43	2	10	4	1	1	1	100000	1	0	43	4	2	1	1	1	1	1	#NULL!	1	#NULL!	#NULL!	#NULL!	#NULL!	#NULL!	#NULL!	#NULL!	#NULL!	#NULL!	#NULL!	#NULL!	1	#NULL!	#NULL!	#NULL!	#NULL!	#NULL!	#NULL!	1	#NULL!	1	1	2	1	1	1	2	#NULL!	1
79	25	2	1	4	1	2	1	150000	1	0	24	4	1	2	2	1	4	1	#NULL!	#NULL!	#NULL!	#NULL!	#NULL!	1	1	#NULL!	#NULL!	#NULL!	#NULL!	#NULL!	#NULL!	#NULL!	#NULL!	#NULL!	#NULL!	#NULL!	#NULL!	1	1	#NULL!	1	1	1	1	4	1	5	#NULL!	#NULL!
80	28	1	1	4	1	2	1	100000	1	0	22	4	2	1	2	1	1	1	#NULL!	1	#NULL!	#NULL!	#NULL!	1	#NULL!	#NULL!	#NULL!	#NULL!	#NULL!	#NULL!	#NULL!	#NULL!	#NULL!	#NULL!	#NULL!	#NULL!	#NULL!	1	1	#NULL!	1	2	2	2	#NULL!	#NULL!	#NULL!	#NULL!	#NULL!
81	50	2	19	4	1	1	1	500000	1	2	42	4	1	1	1	1	4	1	#NULL!	#NULL!	1	1	#NULL!	1	1	#NULL!	#NULL!	#NULL!	1	#NULL!	#NULL!	#NULL!	1	1	#NULL!	#NULL!	#NULL!	#NULL!	1	#NULL!	1	1	1	1	4	1	2	#NULL!	1
82	34	2	5	4	2	1	1	2000000	1	3	33	4	2	1	2	1	4	1	#NULL!	1	1	#NULL!	#NULL!	1	1	#NULL!	#NULL!	#NULL!	#NULL!	1	#NULL!	1	1	#NULL!	#NULL!	#NULL!	#NULL!	#NULL!	1	#NULL!	1	1	1	1	4	1	2	#NULL!	1
83	25	1	1	4	1	1	2	100000	1	1	20	4	2	2	1	1	6	1	#NULL!	#NULL!	#NULL!	#NULL!	#NULL!	#NULL!	1	#NULL!	#NULL!	#NULL!	1	#NULL!	#NULL!	#NULL!	#NULL!	#NULL!	#NULL!	#NULL!	#NULL!	#NULL!	1	#NULL!	1	1	1	1	6	1	5	#NULL!	#NULL!
84	33	2	3	4	1	1	1	200000	1	1	31	4	1	1	2	2	#NULL!	#NULL!	#NULL!	#NULL!	#NULL!	#NULL!	#NULL!	#NULL!	#NULL!	#NULL!	#NULL!	#NULL!	#NULL!	#NULL!	#NULL!	#NULL!	#NULL!	#NULL!	#NULL!	#NULL!	#NULL!	#NULL!	#NULL!	#NULL!	#NULL!	#NULL!	#NULL!	2	#NULL!	#NULL!	#NULL!	#NULL!	#NULL!
85	55	2	16	4	1	1	1	2000000	1	2	52	4	1	1	1	1	1	1	#NULL!	#NULL!	1	#NULL!	#NULL!	1	1	#NULL!	#NULL!	#NULL!	1	1	#NULL!	1	#NULL!	#NULL!	#NULL!	#NULL!	#NULL!	#NULL!	1	#NULL!	1	1	1	1	1	1	3	#NULL!	1
86	28	2	1	4	1	1	1	450000	1	0	25	4	1	1	2	1	6	2	#NULL!	1	#NULL!	#NULL!	#NULL!	#NULL!	1	#NULL!	#NULL!	#NULL!	#NULL!	#NULL!	#NULL!	1	#NULL!	#NULL!	#NULL!	#NULL!	#NULL!	#NULL!	1	#NULL!	2	#NULL!	#NULL!	2	#NULL!	#NULL!	#NULL!	#NULL!	#NULL!
87	35	2	7	4	1	1	1	100000	1	0	33	4	1	1	1	1	6	1	#NULL!	#NULL!	1	1	#NULL!	#NULL!	1	#NULL!	#NULL!	#NULL!	#NULL!	#NULL!	#NULL!	#NULL!	#NULL!	#NULL!	#NULL!	#NULL!	#NULL!	1	2	#NULL!	1	1	1	1	6	2	5	#NULL!	1
88	40	2	7	4	2	1	1	250000	1	4	36	4	1	1	2	1	6	3	#NULL!	#NULL!	#NULL!	#NULL!	#NULL!	#NULL!	1	#NULL!	#NULL!	#NULL!	#NULL!	#NULL!	#NULL!	#NULL!	#NULL!	#NULL!	#NULL!	#NULL!	#NULL!	1	2	#NULL!	1	2	1	1	6	2	5	#NULL!	#NULL!
89	35	2	3	4	1	1	1	300000	1	1	29	4	1	1	2	1	4	1	#NULL!	#NULL!	#NULL!	#NULL!	#NULL!	#NULL!	1	#NULL!	#NULL!	#NULL!	#NULL!	#NULL!	#NULL!	#NULL!	#NULL!	#NULL!	#NULL!	#NULL!	#NULL!	1	1	#NULL!	1	1	1	1	4	1	5	#NULL!	#NULL!
90	55	2	16	4	1	2	1	250000	1	3	51	4	1	1	2	1	6	1	#NULL!	#NULL!	#NULL!	#NULL!	#NULL!	#NULL!	1	1	#NULL!	#NULL!	#NULL!	1	#NULL!	1	#NULL!	#NULL!	#NULL!	#NULL!	#NULL!	#NULL!	2	#NULL!	1	1	1	1	6	1	2	#NULL!	#NULL!
91	45	2	14	4	1	1	1	1000000	1	3	42	4	1	1	2	1	4	1	#NULL!	#NULL!	#NULL!	#NULL!	#NULL!	#NULL!	1	#NULL!	#NULL!	#NULL!	#NULL!	#NULL!	#NULL!	#NULL!	#NULL!	#NULL!	#NULL!	#NULL!	#NULL!	1	2	#NULL!	1	1	1	1	2	1	5	#NULL!	#NULL!
92	34	2	3	4	1	1	1	70000	1	1	34	4	1	1	2	1	4	2	#NULL!	#NULL!	#NULL!	#NULL!	#NULL!	#NULL!	1	#NULL!	#NULL!	#NULL!	#NULL!	#NULL!	#NULL!	#NULL!	#NULL!	#NULL!	#NULL!	#NULL!	#NULL!	1	2	#NULL!	1	1	1	1	4	1	3	#NULL!	1
93	51	2	14	4	4	1	1	1000000	1	3	42	4	1	1	2	1	4	1	#NULL!	#NULL!	#NULL!	#NULL!	#NULL!	#NULL!	1	#NULL!	#NULL!	#NULL!	1	#NULL!	#NULL!	#NULL!	#NULL!	#NULL!	#NULL!	#NULL!	#NULL!	#NULL!	1	#NULL!	1	1	1	1	4	1	5	#NULL!	#NULL!
94	42	2	10	4	1	1	1	90000	1	2	42	4	1	2	2	1	4	1	#NULL!	#NULL!	#NULL!	1	#NULL!	1	#NULL!	#NULL!	#NULL!	#NULL!	#NULL!	#NULL!	#NULL!	#NULL!	1	#NULL!	1	#NULL!	#NULL!	#NULL!	1	#NULL!	1	1	1	1	1	1	2	#NULL!	#NULL!
95	43	2	10	4	1	1	1	200000	1	1	38	4	1	1	2	1	2	1	#NULL!	#NULL!	#NULL!	#NULL!	1	#NULL!	1	#NULL!	#NULL!	#NULL!	1	#NULL!	#NULL!	1	1	#NULL!	#NULL!	#NULL!	#NULL!	#NULL!	1	#NULL!	1	1	1	1	2	1	2	#NULL!	#NULL!
96	43	3	4	4	1	1	1	450000	1	1	37	4	1	1	2	1	1	1	#NULL!	#NULL!	#NULL!	#NULL!	#NULL!	#NULL!	1	#NULL!	#NULL!	#NULL!	1	#NULL!	#NULL!	1	1	#NULL!	#NULL!	#NULL!	#NULL!	#NULL!	1	#NULL!	1	1	1	1	4	1	2	#NULL!	1
97	45	2	13	4	1	1	1	500000	1	2	45	4	1	1	2	1	1	1	#NULL!	1	#NULL!	1	#NULL!	1	1	#NULL!	#NULL!	#NULL!	1	1	#NULL!	#NULL!	1	#NULL!	1	#NULL!	#NULL!	#NULL!	1	#NULL!	1	1	1	1	1	1	2	#NULL!	1
98	34	2	5	4	2	1	1	180000	1	0	30	4	2	1	2	1	6	1	#NULL!	1	#NULL!	1	#NULL!	#NULL!	1	#NULL!	#NULL!	#NULL!	#NULL!	#NULL!	#NULL!	#NULL!	1	#NULL!	#NULL!	#NULL!	#NULL!	#NULL!	1	#NULL!	1	1	1	1	2	1	2	#NULL!	#NULL!
99	31	2	0.5	4	2	1	1	170000	1	0	25	4	1	1	2	1	1	1	#NULL!	#NULL!	#NULL!	#NULL!	#NULL!	1	1	#NULL!	#NULL!	#NULL!	1	#NULL!	#NULL!	#NULL!	1	#NULL!	#NULL!	#NULL!	#NULL!	#NULL!	1	#NULL!	1	1	1	1	1	1	6	#NULL!	1
100	39	2	5	4	1	1	1	70000	1	2	29	4	2	1	2	1	1	1	#NULL!	#NULL!	#NULL!	#NULL!	#NULL!	#NULL!	1	#NULL!	#NULL!	#NULL!	#NULL!	#NULL!	#NULL!	#NULL!	#NULL!	#NULL!	#NULL!	#NULL!	#NULL!	1	2	#NULL!	1	1	1	2	#NULL!	#NULL!	#NULL!	#NULL!	#NULL!
101	49	2	26	3	1	2	1	50000	2	3	48	3	2	1	2	1	6	1	#NULL!	#NULL!	#NULL!	#NULL!	#NULL!	1	1	#NULL!	#NULL!	#NULL!	#NULL!	#NULL!	#NULL!	#NULL!	#NULL!	#NULL!	#NULL!	#NULL!	#NULL!	1	1	#NULL!	1	1	1	1	2	1	2	#NULL!	1
102	46	2	15	4	1	1	1	160000	1	4	46	4	1	1	1	1	4	1	#NULL!	1	1	#NULL!	#NULL!	1	1	#NULL!	#NULL!	#NULL!	1	#NULL!	#NULL!	1	1	#NULL!	#NULL!	#NULL!	#NULL!	#NULL!	1	#NULL!	1	1	1	1	4	1	2	#NULL!	1
103	34	2	4	4	1	1	1	160000	1	2	29	4	1	1	2	1	6	2	#NULL!	#NULL!	#NULL!	1	#NULL!	1	1	#NULL!	#NULL!	#NULL!	#NULL!	#NULL!	1	#NULL!	1	#NULL!	#NULL!	#NULL!	#NULL!	#NULL!	1	#NULL!	1	1	1	1	6	1	2	#NULL!	1
104	27	1	2	4	1	1	1	200000	1	0	26	4	1	1	2	1	4	2	#NULL!	#NULL!	1	1	#NULL!	#NULL!	1	#NULL!	#NULL!	#NULL!	#NULL!	1	1	#NULL!	1	#NULL!	#NULL!	1	#NULL!	#NULL!	2	#NULL!	1	1	1	2	#NULL!	#NULL!	#NULL!	#NULL!	#NULL!
105	55	2	11	4	1	1	1	2000000	1	3	40	4	1	1	1	1	1	1	#NULL!	#NULL!	#NULL!	#NULL!	#NULL!	#NULL!	1	#NULL!	#NULL!	#NULL!	1	#NULL!	#NULL!	#NULL!	1	#NULL!	#NULL!	#NULL!	#NULL!	#NULL!	1	#NULL!	1	1	1	1	1	1	2	#NULL!	#NULL!
106	31	2	1	4	1	1	1	100000	1	0	25	4	1	1	2	1	4	1	#NULL!	1	#NULL!	1	#NULL!	#NULL!	1	#NULL!	#NULL!	#NULL!	1	#NULL!	1	#NULL!	1	#NULL!	#NULL!	#NULL!	#NULL!	#NULL!	1	#NULL!	1	1	1	1	6	3	2	#NULL!	1
107	54	2	25	4	1	1	1	350000	1	3	51	4	1	1	1	1	1	1	#NULL!	#NULL!	#NULL!	#NULL!	#NULL!	1	1	#NULL!	#NULL!	#NULL!	1	#NULL!	#NULL!	1	#NULL!	#NULL!	#NULL!	#NULL!	#NULL!	#NULL!	1	#NULL!	1	1	1	1	2	1	1	#NULL!	#NULL!
108	43	2	10	4	2	1	1	300000	1	3	38	4	2	1	2	1	2	1	#NULL!	#NULL!	#NULL!	1	#NULL!	#NULL!	1	#NULL!	#NULL!	#NULL!	#NULL!	#NULL!	#NULL!	#NULL!	1	#NULL!	#NULL!	#NULL!	#NULL!	#NULL!	2	#NULL!	1	1	1	1	6	2	6	#NULL!	#NULL!
109	36	2	3	4	4	1	1	250000	1	2	38	4	1	1	2	1	2	1	#NULL!	#NULL!	#NULL!	#NULL!	#NULL!	1	1	#NULL!	#NULL!	#NULL!	#NULL!	#NULL!	#NULL!	#NULL!	#NULL!	#NULL!	#NULL!	#NULL!	#NULL!	1	1	#NULL!	1	1	1	1	4	2	5	#NULL!	#NULL!
110	38	2	8	4	4	1	1	500000	1	2	34	4	1	1	2	1	4	1	#NULL!	#NULL!	#NULL!	#NULL!	#NULL!	#NULL!	1	#NULL!	#NULL!	#NULL!	#NULL!	#NULL!	#NULL!	#NULL!	#NULL!	#NULL!	#NULL!	#NULL!	#NULL!	1	1	#NULL!	1	1	1	1	4	1	5	#NULL!	#NULL!
111	43	2	7	4	1	1	1	1000000	1	2	41	4	1	1	2	1	4	1	#NULL!	1	#NULL!	#NULL!	#NULL!	1	#NULL!	1	#NULL!	#NULL!	#NULL!	#NULL!	#NULL!	#NULL!	#NULL!	#NULL!	#NULL!	1	1	#NULL!	1	#NULL!	1	1	1	1	4	1	3	#NULL!	1
112	43	2	14	4	1	2	1	1000000	2	4	40	4	1	1	2	1	4	2	#NULL!	#NULL!	#NULL!	#NULL!	#NULL!	#NULL!	#NULL!	#NULL!	1	#NULL!	#NULL!	#NULL!	#NULL!	#NULL!	#NULL!	#NULL!	#NULL!	#NULL!	#NULL!	1	2	#NULL!	1	3	1	1	4	2	5	#NULL!	#NULL!
113	31	1	0.5	4	1	1	1	100000	1	0	26	4	2	1	2	1	6	3	#NULL!	1	#NULL!	#NULL!	#NULL!	1	1	#NULL!	#NULL!	#NULL!	#NULL!	#NULL!	#NULL!	#NULL!	#NULL!	#NULL!	#NULL!	1	1	#NULL!	1	#NULL!	1	1	1	1	6	2	1	#NULL!	#NULL!
114	55	2	19	4	2	1	1	160000	1	4	46	4	1	1	2	1	2	2	#NULL!	#NULL!	#NULL!	#NULL!	#NULL!	#NULL!	#NULL!	#NULL!	1	#NULL!	#NULL!	#NULL!	#NULL!	#NULL!	#NULL!	#NULL!	#NULL!	#NULL!	#NULL!	1	1	#NULL!	1	2	1	2	#NULL!	#NULL!	#NULL!	#NULL!	#NULL!
115	41	2	11	4	1	1	1	200000	1	3	40	4	1	1	2	1	4	1	#NULL!	#NULL!	#NULL!	#NULL!	#NULL!	#NULL!	#NULL!	#NULL!	1	#NULL!	#NULL!	#NULL!	#NULL!	#NULL!	#NULL!	#NULL!	#NULL!	#NULL!	#NULL!	1	1	#NULL!	1	3	1	1	4	3	5	#NULL!	#NULL!
116	46	2	7	4	2	1	2	40000	1	0	38	4	2	2	2	1	2	1	#NULL!	1	#NULL!	#NULL!	#NULL!	#NULL!	#NULL!	#NULL!	#NULL!	#NULL!	#NULL!	#NULL!	#NULL!	#NULL!	1	#NULL!	#NULL!	#NULL!	#NULL!	#NULL!	2	#NULL!	2	#NULL!	#NULL!	2	#NULL!	#NULL!	#NULL!	#NULL!	#NULL!
117	50	2	20	4	1	1	1	2000000	1	2	48	4	2	1	1	1	1	1	#NULL!	#NULL!	#NULL!	#NULL!	1	1	1	#NULL!	#NULL!	#NULL!	1	1	#NULL!	1	#NULL!	#NULL!	#NULL!	1	#NULL!	#NULL!	1	#NULL!	1	1	1	1	1	1	2	#NULL!	#NULL!
118	58	2	25	4	1	1	1	850000	1	2	51	4	1	1	2	1	4	1	#NULL!	#NULL!	#NULL!	#NULL!	#NULL!	#NULL!	1	#NULL!	#NULL!	#NULL!	#NULL!	#NULL!	#NULL!	#NULL!	#NULL!	#NULL!	#NULL!	#NULL!	#NULL!	1	1	#NULL!	1	1	1	1	4	1	5	#NULL!	#NULL!
119	40	2	7	4	2	1	1	200000	1	0	35	4	2	1	1	1	4	2	#NULL!	#NULL!	#NULL!	#NULL!	#NULL!	#NULL!	1	#NULL!	#NULL!	#NULL!	#NULL!	#NULL!	#NULL!	1	#NULL!	#NULL!	#NULL!	#NULL!	#NULL!	#NULL!	1	#NULL!	1	1	1	1	4	1	2	#NULL!	1
120	36	2	7	4	2	1	1	350000	1	3	36	4	1	1	2	1	4	1	#NULL!	#NULL!	#NULL!	#NULL!	#NULL!	#NULL!	1	#NULL!	#NULL!	#NULL!	1	#NULL!	#NULL!	#NULL!	1	#NULL!	#NULL!	#NULL!	#NULL!	#NULL!	1	#NULL!	1	1	1	1	4	1	5	#NULL!	#NULL!
121	35	2	4	4	3	1	1	150000	1	1	33	4	1	2	2	1	1	1	#NULL!	#NULL!	#NULL!	#NULL!	#NULL!	#NULL!	1	#NULL!	#NULL!	#NULL!	1	#NULL!	#NULL!	#NULL!	#NULL!	#NULL!	#NULL!	#NULL!	#NULL!	#NULL!	1	#NULL!	1	1	1	1	1	1	2	#NULL!	#NULL!
122	35	2	3	4	1	1	1	250000	1	1	34	4	1	1	2	1	4	1	#NULL!	#NULL!	1	1	#NULL!	#NULL!	1	#NULL!	#NULL!	#NULL!	#NULL!	#NULL!	#NULL!	#NULL!	1	#NULL!	#NULL!	#NULL!	#NULL!	#NULL!	1	#NULL!	1	1	1	1	1	1	2	#NULL!	#NULL!
123	30	2	1	4	1	1	1	200000	1	1	29	4	1	1	2	1	1	1	#NULL!	#NULL!	1	1	#NULL!	1	1	#NULL!	#NULL!	#NULL!	1	1	#NULL!	#NULL!	1	#NULL!	#NULL!	#NULL!	#NULL!	#NULL!	1	#NULL!	1	1	1	1	1	1	2	#NULL!	#NULL!
124	48	2	19	4	1	2	1	1000000	1	4	45	4	1	1	1	1	6	1	#NULL!	#NULL!	#NULL!	1	#NULL!	1	1	#NULL!	#NULL!	#NULL!	1	#NULL!	#NULL!	1	#NULL!	1	#NULL!	#NULL!	#NULL!	#NULL!	2	#NULL!	1	1	1	1	4	1	5	#NULL!	#NULL!
125	37	2	7	4	1	1	1	95000	1	1	33	4	1	1	2	1	4	1	#NULL!	#NULL!	#NULL!	#NULL!	#NULL!	#NULL!	1	#NULL!	#NULL!	#NULL!	1	#NULL!	#NULL!	#NULL!	1	#NULL!	#NULL!	#NULL!	#NULL!	#NULL!	2	#NULL!	1	1	1	1	1	1	5	#NULL!	1
126	39	2	5	4	1	1	1	60000	1	2	34	4	2	1	2	1	2	1	#NULL!	#NULL!	#NULL!	#NULL!	#NULL!	#NULL!	1	#NULL!	#NULL!	#NULL!	1	#NULL!	#NULL!	#NULL!	1	#NULL!	#NULL!	#NULL!	#NULL!	#NULL!	1	#NULL!	2	#NULL!	#NULL!	2	#NULL!	#NULL!	#NULL!	#NULL!	#NULL!
127	37	2	5	4	1	2	1	60000	1	2	34	4	1	1	2	1	5	1	#NULL!	1	#NULL!	#NULL!	#NULL!	1	#NULL!	#NULL!	#NULL!	#NULL!	#NULL!	#NULL!	#NULL!	1	#NULL!	#NULL!	#NULL!	#NULL!	#NULL!	#NULL!	1	#NULL!	1	1	1	1	2	1	2	#NULL!	#NULL!
128	51	2	21	4	1	1	1	325000	1	2	48	4	1	1	2	1	5	1	#NULL!	1	#NULL!	1	#NULL!	1	1	#NULL!	#NULL!	#NULL!	1	#NULL!	#NULL!	1	1	#NULL!	#NULL!	#NULL!	#NULL!	#NULL!	1	#NULL!	1	1	1	1	1	1	5	#NULL!	1
129	39	2	1	4	4	1	1	100000	1	0	27	4	2	1	2	1	2	1	#NULL!	1	#NULL!	#NULL!	#NULL!	#NULL!	1	#NULL!	#NULL!	#NULL!	1	#NULL!	#NULL!	#NULL!	1	#NULL!	#NULL!	#NULL!	#NULL!	#NULL!	1	#NULL!	1	1	1	1	6	1	2	#NULL!	1
130	45	2	10	4	2	1	1	150000	1	4	43	4	1	1	2	1	4	1	#NULL!	1	#NULL!	1	#NULL!	1	1	#NULL!	#NULL!	#NULL!	1	#NULL!	1	1	#NULL!	#NULL!	#NULL!	#NULL!	#NULL!	#NULL!	1	#NULL!	1	1	1	1	4	1	2	#NULL!	1
131	42	2	13	4	1	1	1	230000	1	4	36	4	1	1	2	1	4	3	#NULL!	#NULL!	#NULL!	1	#NULL!	#NULL!	1	#NULL!	#NULL!	#NULL!	#NULL!	#NULL!	#NULL!	#NULL!	1	#NULL!	#NULL!	#NULL!	#NULL!	#NULL!	2	#NULL!	1	1	2	1	4	1	5	#NULL!	#NULL!
132	33	2	2	4	2	1	1	200000	1	1	31	4	1	1	2	1	1	1	#NULL!	#NULL!	#NULL!	#NULL!	#NULL!	#NULL!	1	#NULL!	#NULL!	#NULL!	1	#NULL!	1	#NULL!	1	#NULL!	#NULL!	#NULL!	#NULL!	#NULL!	2	#NULL!	1	1	1	1	2	1	5	#NULL!	1
133	36	2	5	4	1	1	1	800000	1	2	38	4	1	2	2	1	4	1	#NULL!	#NULL!	#NULL!	#NULL!	#NULL!	#NULL!	1	#NULL!	#NULL!	#NULL!	1	#NULL!	#NULL!	#NULL!	#NULL!	#NULL!	#NULL!	#NULL!	#NULL!	#NULL!	1	#NULL!	1	2	1	1	4	1	5	#NULL!	#NULL!
134	32	2	3	4	1	1	1	150000	1	1	30	4	1	2	2	1	1	1	#NULL!	#NULL!	#NULL!	#NULL!	#NULL!	#NULL!	1	#NULL!	#NULL!	#NULL!	#NULL!	#NULL!	#NULL!	#NULL!	#NULL!	#NULL!	#NULL!	#NULL!	#NULL!	1	1	#NULL!	1	1	1	1	1	1	6	#NULL!	#NULL!
135	33	1	3	4	4	1	2	40000	1	0	28	4	2	1	2	1	4	1	#NULL!	#NULL!	#NULL!	1	#NULL!	#NULL!	1	#NULL!	#NULL!	#NULL!	#NULL!	#NULL!	#NULL!	#NULL!	1	#NULL!	#NULL!	#NULL!	#NULL!	#NULL!	1	#NULL!	1	1	1	1	4	1	2	#NULL!	#NULL!
136	33	2	2	4	4	1	1	50000	1	0	32	4	1	1	2	1	1	1	#NULL!	#NULL!	1	1	#NULL!	1	#NULL!	#NULL!	#NULL!	#NULL!	1	#NULL!	#NULL!	#NULL!	1	#NULL!	#NULL!	#NULL!	#NULL!	#NULL!	1	#NULL!	1	1	1	1	1	1	2	#NULL!	1
137	27	2	1	4	1	1	1	450000	1	0	30	4	1	1	2	1	4	1	#NULL!	1	1	#NULL!	#NULL!	#NULL!	1	#NULL!	#NULL!	#NULL!	1	#NULL!	1	#NULL!	#NULL!	#NULL!	#NULL!	#NULL!	#NULL!	#NULL!	1	#NULL!	1	1	1	1	4	2	5	#NULL!	#NULL!
138	39	2	8	4	4	1	1	400000	1	3	35	4	1	1	2	1	4	1	#NULL!	#NULL!	#NULL!	#NULL!	#NULL!	#NULL!	1	#NULL!	#NULL!	#NULL!	#NULL!	#NULL!	#NULL!	1	#NULL!	#NULL!	#NULL!	#NULL!	#NULL!	#NULL!	1	#NULL!	1	1	1	1	4	2	3	#NULL!	#NULL!
139	42	2	7	4	1	1	1	280000	1	2	38	4	1	1	2	1	2	1	#NULL!	#NULL!	#NULL!	#NULL!	#NULL!	#NULL!	1	#NULL!	#NULL!	#NULL!	1	#NULL!	#NULL!	1	#NULL!	#NULL!	#NULL!	#NULL!	1	#NULL!	1	#NULL!	1	1	1	1	1	2	5	#NULL!	1
140	50	2	12	4	1	1	1	400000	1	2	38	4	1	1	2	1	1	1	#NULL!	#NULL!	1	1	#NULL!	1	1	#NULL!	#NULL!	#NULL!	1	1	#NULL!	1	1	#NULL!	#NULL!	#NULL!	#NULL!	#NULL!	1	#NULL!	1	1	1	1	1	1	2	#NULL!	1
141	32	2	1	4	1	1	1	600000	1	0	27	4	1	1	2	1	2	3	#NULL!	#NULL!	#NULL!	1	#NULL!	1	1	#NULL!	#NULL!	#NULL!	#NULL!	#NULL!	#NULL!	#NULL!	#NULL!	#NULL!	#NULL!	#NULL!	1	#NULL!	2	#NULL!	1	1	1	1	5	2	5	#NULL!	1
142	33	2	3	4	1	1	1	300000	1	1	32	4	1	2	2	1	4	1	#NULL!	1	#NULL!	1	#NULL!	1	1	#NULL!	#NULL!	#NULL!	1	#NULL!	#NULL!	1	1	#NULL!	#NULL!	#NULL!	#NULL!	#NULL!	2	#NULL!	1	1	1	1	4	1	5	#NULL!	1
143	31	2	2	4	1	1	1	250000	1	0	27	4	1	1	2	1	4	1	#NULL!	#NULL!	#NULL!	#NULL!	#NULL!	#NULL!	1	#NULL!	#NULL!	#NULL!	#NULL!	#NULL!	#NULL!	#NULL!	#NULL!	#NULL!	#NULL!	#NULL!	#NULL!	1	1	#NULL!	1	1	1	1	2	1	5	#NULL!	#NULL!
144	38	2	5	4	1	1	1	50000	1	1	33	4	1	2	2	1	4	1	#NULL!	1	#NULL!	1	#NULL!	1	#NULL!	1	#NULL!	#NULL!	#NULL!	#NULL!	#NULL!	#NULL!	#NULL!	#NULL!	#NULL!	#NULL!	#NULL!	1	1	#NULL!	1	1	1	1	1	3	6	#NULL!	#NULL!
145	41	2	13	4	1	1	1	60000	1	3	40	4	1	1	2	1	1	1	#NULL!	#NULL!	#NULL!	#NULL!	#NULL!	#NULL!	#NULL!	#NULL!	1	#NULL!	#NULL!	#NULL!	#NULL!	#NULL!	#NULL!	#NULL!	#NULL!	#NULL!	#NULL!	1	2	#NULL!	2	#NULL!	#NULL!	1	4	1	5	#NULL!	#NULL!
146	43	2	12	4	1	1	1	1000000	1	2	40	4	1	1	1	1	4	1	#NULL!	1	#NULL!	1	#NULL!	1	1	#NULL!	#NULL!	#NULL!	1	1	1	#NULL!	1	#NULL!	#NULL!	#NULL!	#NULL!	#NULL!	1	#NULL!	1	1	1	1	1	1	2	#NULL!	1
147	32	2	2	4	1	1	1	300000	1	0	32	4	1	1	2	1	1	1	#NULL!	#NULL!	#NULL!	#NULL!	#NULL!	#NULL!	1	#NULL!	#NULL!	#NULL!	1	1	#NULL!	1	1	#NULL!	#NULL!	#NULL!	#NULL!	#NULL!	1	#NULL!	1	1	1	1	1	1	2	#NULL!	#NULL!
148	37	2	9	4	1	1	1	300000	1	2	36	4	1	1	2	1	4	1	#NULL!	#NULL!	#NULL!	#NULL!	#NULL!	1	1	#NULL!	#NULL!	#NULL!	1	#NULL!	#NULL!	#NULL!	1	#NULL!	#NULL!	#NULL!	#NULL!	#NULL!	1	#NULL!	1	1	1	1	4	1	5	#NULL!	1
149	41	2	10	4	1	1	1	180000	1	3	40	4	1	1	2	1	1	1	#NULL!	1	#NULL!	1	#NULL!	#NULL!	1	#NULL!	#NULL!	#NULL!	1	#NULL!	#NULL!	1	#NULL!	#NULL!	#NULL!	#NULL!	#NULL!	#NULL!	1	#NULL!	1	1	1	2	#NULL!	#NULL!	#NULL!	#NULL!	#NULL!
150	34	2	7	4	1	1	1	250000	1	2	34	4	1	1	2	1	6	1	#NULL!	#NULL!	#NULL!	1	#NULL!	#NULL!	1	1	#NULL!	#NULL!	#NULL!	#NULL!	#NULL!	1	1	#NULL!	#NULL!	#NULL!	#NULL!	#NULL!	2	#NULL!	1	1	1	1	6	1	5	#NULL!	1
151	40	2	10	4	1	1	1	200000	1	2	38	4	1	1	2	1	1	1	#NULL!	#NULL!	#NULL!	1	#NULL!	1	1	#NULL!	#NULL!	#NULL!	1	#NULL!	1	#NULL!	1	#NULL!	#NULL!	1	#NULL!	#NULL!	1	#NULL!	1	1	1	1	1	1	2	#NULL!	1
152	29	2	3	4	4	1	1	200000	1	2	29	4	1	1	2	1	6	1	#NULL!	#NULL!	1	#NULL!	#NULL!	1	1	#NULL!	#NULL!	#NULL!	#NULL!	#NULL!	1	1	1	#NULL!	#NULL!	#NULL!	#NULL!	#NULL!	1	#NULL!	1	1	1	1	6	1	2	#NULL!	1
153	35	2	4	4	1	1	1	1200000	1	1	30	4	1	1	1	1	2	1	#NULL!	#NULL!	#NULL!	#NULL!	#NULL!	#NULL!	1	1	#NULL!	#NULL!	#NULL!	#NULL!	1	#NULL!	1	#NULL!	#NULL!	#NULL!	#NULL!	#NULL!	1	#NULL!	1	1	1	1	1	1	6	#NULL!	1
154	66	2	32	4	2	1	1	900000	1	3	62	4	2	1	1	1	1	1	#NULL!	#NULL!	1	1	#NULL!	#NULL!	1	#NULL!	#NULL!	#NULL!	1	#NULL!	#NULL!	#NULL!	1	#NULL!	#NULL!	#NULL!	#NULL!	#NULL!	1	#NULL!	1	1	1	1	1	1	2	#NULL!	#NULL!
155	43	2	10	4	1	1	1	120000	1	2	42	4	1	1	2	1	6	1	#NULL!	1	#NULL!	#NULL!	#NULL!	1	1	1	#NULL!	#NULL!	1	#NULL!	#NULL!	1	1	#NULL!	#NULL!	1	#NULL!	#NULL!	1	#NULL!	1	1	1	1	4	1	2	#NULL!	1
156	55	2	31	4	1	1	1	700000	1	1	52	4	1	1	2	1	7	1	#NULL!	#NULL!	1	1	1	#NULL!	1	#NULL!	#NULL!	#NULL!	1	#NULL!	#NULL!	1	1	1	#NULL!	#NULL!	#NULL!	#NULL!	1	#NULL!	1	1	1	1	6	1	2	#NULL!	1
157	35	2	3	3	1	2	1	30000	3	5	30	3	1	1	2	1	2	2	#NULL!	#NULL!	#NULL!	#NULL!	1	#NULL!	#NULL!	#NULL!	#NULL!	#NULL!	#NULL!	#NULL!	#NULL!	1	#NULL!	#NULL!	#NULL!	#NULL!	#NULL!	#NULL!	1	#NULL!	1	2	2	1	2	2	3	#NULL!	#NULL!
158	34	2	4	4	1	2	1	50000	1	3	30	4	2	1	2	1	1	1	#NULL!	#NULL!	#NULL!	#NULL!	#NULL!	1	1	#NULL!	#NULL!	#NULL!	#NULL!	1	#NULL!	#NULL!	#NULL!	#NULL!	#NULL!	1	#NULL!	#NULL!	1	#NULL!	1	1	1	1	4	1	5	#NULL!	1
159	28	1	2	4	1	1	1	80000	1	0	26	4	1	1	2	1	2	2	#NULL!	#NULL!	#NULL!	#NULL!	#NULL!	#NULL!	1	#NULL!	#NULL!	#NULL!	#NULL!	#NULL!	#NULL!	#NULL!	#NULL!	#NULL!	#NULL!	#NULL!	#NULL!	1	1	#NULL!	1	1	1	1	5	2	2	#NULL!	#NULL!
160	38	2	4	4	1	1	1	2000000	1	1	34	4	1	1	2	1	6	1	#NULL!	#NULL!	#NULL!	#NULL!	#NULL!	#NULL!	1	#NULL!	#NULL!	#NULL!	#NULL!	#NULL!	#NULL!	1	#NULL!	#NULL!	#NULL!	#NULL!	#NULL!	#NULL!	1	#NULL!	1	1	1	1	6	1	5	#NULL!	#NULL!
161	42	3	12	4	1	2	1	180000	1	2	40	4	1	1	2	1	1	1	#NULL!	#NULL!	#NULL!	1	#NULL!	#NULL!	1	#NULL!	#NULL!	#NULL!	#NULL!	#NULL!	#NULL!	1	1	#NULL!	#NULL!	#NULL!	#NULL!	#NULL!	2	#NULL!	1	1	2	1	4	1	1	#NULL!	#NULL!
162	42	2	11	4	1	1	1	130000	1	2	39	4	2	1	2	1	4	1	#NULL!	#NULL!	#NULL!	#NULL!	#NULL!	#NULL!	1	1	#NULL!	#NULL!	#NULL!	#NULL!	1	#NULL!	#NULL!	#NULL!	#NULL!	#NULL!	1	#NULL!	1	#NULL!	1	1	1	1	1	1	6	#NULL!	#NULL!
163	36	2	6	4	4	1	1	450000	1	1	33	4	1	1	1	1	2	1	#NULL!	#NULL!	#NULL!	#NULL!	#NULL!	1	1	1	#NULL!	#NULL!	#NULL!	#NULL!	#NULL!	#NULL!	1	#NULL!	#NULL!	#NULL!	1	#NULL!	1	#NULL!	1	1	1	1	7	1	2	#NULL!	1
164	46	2	17	2	4	1	1	25000	1	3	30	3	1	1	2	1	2	2	#NULL!	#NULL!	#NULL!	#NULL!	#NULL!	#NULL!	#NULL!	#NULL!	1	#NULL!	#NULL!	#NULL!	#NULL!	#NULL!	#NULL!	#NULL!	#NULL!	#NULL!	#NULL!	1	1	#NULL!	1	2	1	2	#NULL!	#NULL!	#NULL!	#NULL!	#NULL!
165	41	2	8	4	1	1	1	300000	1	3	36	4	1	1	1	1	4	1	#NULL!	#NULL!	#NULL!	#NULL!	#NULL!	1	1	#NULL!	#NULL!	#NULL!	#NULL!	#NULL!	#NULL!	#NULL!	1	#NULL!	#NULL!	#NULL!	#NULL!	#NULL!	1	#NULL!	1	1	1	1	4	1	5	#NULL!	#NULL!
166	48	2	19	4	4	1	1	500000	1	3	47	4	1	1	2	1	1	1	#NULL!	1	#NULL!	1	#NULL!	1	1	#NULL!	#NULL!	#NULL!	1	#NULL!	#NULL!	#NULL!	1	#NULL!	#NULL!	#NULL!	#NULL!	#NULL!	1	#NULL!	1	1	1	1	1	1	2	#NULL!	1
167	37	2	4	4	1	1	1	150000	1	1	33	4	1	1	2	1	2	3	#NULL!	#NULL!	#NULL!	#NULL!	#NULL!	#NULL!	1	#NULL!	#NULL!	#NULL!	#NULL!	#NULL!	#NULL!	#NULL!	#NULL!	#NULL!	#NULL!	#NULL!	1	#NULL!	1	#NULL!	1	1	1	2	#NULL!	#NULL!	#NULL!	#NULL!	#NULL!
168	35	2	3	4	4	1	1	100000	1	1	30	4	1	2	2	1	5	3	#NULL!	#NULL!	#NULL!	#NULL!	#NULL!	1	#NULL!	1	#NULL!	#NULL!	#NULL!	#NULL!	#NULL!	#NULL!	#NULL!	#NULL!	#NULL!	#NULL!	1	#NULL!	1	#NULL!	1	2	1	2	#NULL!	#NULL!	#NULL!	#NULL!	#NULL!
169	38	2	4	4	1	1	1	60000	1	1	35	4	1	1	2	1	6	1	#NULL!	1	1	1	#NULL!	#NULL!	1	#NULL!	#NULL!	#NULL!	1	#NULL!	#NULL!	#NULL!	1	#NULL!	#NULL!	#NULL!	#NULL!	#NULL!	1	#NULL!	1	1	1	1	4	1	2	#NULL!	#NULL!
170	43	2	9	4	1	1	1	900000	1	2	38	4	1	1	2	1	1	1	#NULL!	1	1	1	1	#NULL!	1	#NULL!	#NULL!	#NULL!	1	1	#NULL!	1	1	#NULL!	1	#NULL!	#NULL!	#NULL!	1	#NULL!	1	1	1	1	1	1	2	#NULL!	1
171	35	2	2	4	4	1	1	100000	1	2	33	4	1	1	1	1	4	1	#NULL!	#NULL!	#NULL!	1	#NULL!	1	1	#NULL!	#NULL!	#NULL!	#NULL!	#NULL!	#NULL!	1	1	#NULL!	#NULL!	#NULL!	#NULL!	#NULL!	1	#NULL!	1	1	1	1	4	1	2	#NULL!	1
172	39	2	7	4	2	1	2	30000	1	2	36	4	1	1	1	1	6	1	#NULL!	#NULL!	#NULL!	1	1	1	1	#NULL!	#NULL!	#NULL!	1	1	#NULL!	1	1	#NULL!	#NULL!	#NULL!	#NULL!	#NULL!	1	#NULL!	1	1	1	2	#NULL!	#NULL!	#NULL!	#NULL!	#NULL!
173	35	2	2	4	2	1	2	25000	1	7	25	4	2	1	2	1	4	1	#NULL!	1	#NULL!	1	#NULL!	1	#NULL!	#NULL!	#NULL!	#NULL!	#NULL!	#NULL!	#NULL!	1	#NULL!	#NULL!	#NULL!	#NULL!	#NULL!	#NULL!	1	#NULL!	1	1	1	1	2	1	3	#NULL!	#NULL!
174	39	2	10	4	1	1	1	100000	1	1	39	4	1	1	1	1	1	1	#NULL!	#NULL!	1	1	#NULL!	1	1	#NULL!	#NULL!	#NULL!	1	#NULL!	1	1	1	#NULL!	#NULL!	#NULL!	#NULL!	#NULL!	1	#NULL!	1	1	1	1	1	1	2	#NULL!	1
175	45	2	13	4	1	1	1	120000	1	2	43	4	1	2	2	1	4	1	#NULL!	#NULL!	#NULL!	#NULL!	#NULL!	#NULL!	1	#NULL!	#NULL!	#NULL!	1	#NULL!	1	#NULL!	1	1	1	1	#NULL!	#NULL!	1	#NULL!	1	1	1	1	4	1	2	#NULL!	#NULL!
176	42	2	10	4	2	1	1	250000	1	0	38	4	1	1	2	1	1	1	#NULL!	1	#NULL!	1	#NULL!	1	1	#NULL!	#NULL!	#NULL!	1	1	#NULL!	#NULL!	1	#NULL!	1	1	#NULL!	#NULL!	1	#NULL!	1	1	1	1	1	1	2	#NULL!	1
177	43	2	11	4	1	1	1	151000	1	3	38	4	1	1	2	1	4	1	#NULL!	#NULL!	#NULL!	#NULL!	1	#NULL!	1	#NULL!	#NULL!	#NULL!	1	#NULL!	#NULL!	#NULL!	1	#NULL!	#NULL!	1	1	#NULL!	1	#NULL!	1	1	1	1	4	1	6	#NULL!	1
178	24	1	1	4	1	1	1	60000	2	0	23	4	1	1	2	1	1	1	#NULL!	#NULL!	#NULL!	1	#NULL!	1	1	#NULL!	#NULL!	#NULL!	1	1	#NULL!	#NULL!	#NULL!	#NULL!	#NULL!	#NULL!	#NULL!	#NULL!	1	#NULL!	1	1	1	1	1	1	2	#NULL!	#NULL!
179	34	2	1	4	1	1	1	260000	1	0	31	4	1	1	2	1	4	1	#NULL!	#NULL!	#NULL!	1	#NULL!	1	1	#NULL!	#NULL!	#NULL!	1	#NULL!	#NULL!	1	1	#NULL!	#NULL!	#NULL!	#NULL!	#NULL!	2	#NULL!	1	1	1	1	4	1	5	#NULL!	1
180	34	2	3	4	4	1	1	400000	1	2	30	4	1	1	2	1	1	1	#NULL!	#NULL!	1	1	#NULL!	1	1	#NULL!	#NULL!	#NULL!	1	1	#NULL!	#NULL!	1	#NULL!	#NULL!	#NULL!	#NULL!	#NULL!	1	#NULL!	1	1	1	1	1	1	2	#NULL!	#NULL!
181	33	1	4	4	2	1	1	100000	1	1	30	4	1	1	2	1	1	1	#NULL!	#NULL!	1	1	#NULL!	1	#NULL!	#NULL!	#NULL!	#NULL!	1	1	#NULL!	1	1	#NULL!	#NULL!	#NULL!	#NULL!	#NULL!	1	#NULL!	1	1	1	1	1	1	2	#NULL!	1
182	35	2	3	4	2	1	1	140000	1	2	28	4	1	1	2	1	1	1	#NULL!	#NULL!	#NULL!	#NULL!	#NULL!	1	1	#NULL!	#NULL!	#NULL!	1	#NULL!	#NULL!	#NULL!	1	#NULL!	#NULL!	#NULL!	#NULL!	#NULL!	1	#NULL!	1	1	1	1	1	1	6	#NULL!	#NULL!
183	40	2	7	4	1	1	1	67000	1	3	35	4	1	1	2	1	6	1	#NULL!	#NULL!	1	#NULL!	#NULL!	1	1	#NULL!	#NULL!	#NULL!	1	#NULL!	#NULL!	#NULL!	#NULL!	#NULL!	#NULL!	#NULL!	1	#NULL!	1	#NULL!	1	1	1	1	6	3	6	#NULL!	#NULL!
184	43	2	10	4	1	2	1	30000	1	3	39	4	1	1	2	1	1	1	#NULL!	#NULL!	#NULL!	#NULL!	#NULL!	1	#NULL!	#NULL!	#NULL!	#NULL!	#NULL!	#NULL!	#NULL!	#NULL!	1	#NULL!	#NULL!	#NULL!	#NULL!	#NULL!	1	#NULL!	1	1	1	1	6	1	2	#NULL!	1
185	35	2	3	4	1	1	1	50000	1	2	31	4	1	1	2	1	2	1	#NULL!	#NULL!	#NULL!	1	#NULL!	1	1	#NULL!	#NULL!	#NULL!	1	#NULL!	#NULL!	1	1	#NULL!	#NULL!	#NULL!	#NULL!	#NULL!	2	#NULL!	1	1	1	2	#NULL!	#NULL!	#NULL!	#NULL!	#NULL!
186	37	2	6	4	1	2	1	96000	1	2	35	4	1	1	2	1	5	1	#NULL!	1	#NULL!	#NULL!	#NULL!	1	1	#NULL!	#NULL!	#NULL!	#NULL!	#NULL!	#NULL!	1	1	1	#NULL!	#NULL!	#NULL!	#NULL!	1	#NULL!	1	1	1	1	5	1	4	#NULL!	1
187	56	2	34	3	4	1	1	50000	1	5	50	3	1	1	2	1	2	2	#NULL!	#NULL!	#NULL!	#NULL!	#NULL!	#NULL!	1	#NULL!	#NULL!	#NULL!	#NULL!	#NULL!	1	#NULL!	#NULL!	#NULL!	#NULL!	#NULL!	#NULL!	#NULL!	2	#NULL!	1	1	1	1	2	2	6	#NULL!	#NULL!
188	34	2	7	4	1	1	1	250000	1	3	34	4	1	1	2	1	1	1	#NULL!	#NULL!	#NULL!	#NULL!	#NULL!	#NULL!	1	#NULL!	#NULL!	#NULL!	1	#NULL!	#NULL!	#NULL!	1	#NULL!	#NULL!	#NULL!	#NULL!	#NULL!	1	#NULL!	1	1	1	1	2	1	5	#NULL!	#NULL!
189	46	2	10	4	1	1	1	350000	1	2	43	4	1	1	1	1	2	1	#NULL!	1	1	1	#NULL!	#NULL!	1	#NULL!	#NULL!	#NULL!	1	1	#NULL!	1	#NULL!	1	#NULL!	1	#NULL!	#NULL!	1	#NULL!	1	1	1	1	2	1	2	#NULL!	1
190	36	1	3	4	1	1	1	200000	1	0	31	4	1	1	2	1	6	1	#NULL!	1	#NULL!	#NULL!	#NULL!	1	1	#NULL!	#NULL!	#NULL!	1	1	1	#NULL!	1	#NULL!	#NULL!	#NULL!	#NULL!	#NULL!	1	#NULL!	1	1	1	1	6	1	5	#NULL!	1
191	34	2	3	4	2	1	1	200000	1	2	30	4	1	2	2	1	4	1	#NULL!	1	#NULL!	1	#NULL!	#NULL!	1	#NULL!	#NULL!	#NULL!	1	#NULL!	#NULL!	1	#NULL!	#NULL!	#NULL!	#NULL!	#NULL!	#NULL!	1	#NULL!	1	1	1	1	4	1	5	#NULL!	1
192	53	2	25	4	1	1	1	300000	1	4	40	4	1	1	2	1	2	1	#NULL!	1	#NULL!	#NULL!	#NULL!	#NULL!	1	#NULL!	#NULL!	#NULL!	#NULL!	#NULL!	#NULL!	#NULL!	#NULL!	#NULL!	#NULL!	#NULL!	#NULL!	1	1	#NULL!	1	2	1	1	2	1	5	#NULL!	#NULL!
193	56	2	29	4	1	1	1	110000	1	4	56	2	2	1	2	1	4	1	#NULL!	#NULL!	#NULL!	#NULL!	#NULL!	#NULL!	1	#NULL!	#NULL!	#NULL!	1	#NULL!	#NULL!	#NULL!	#NULL!	#NULL!	#NULL!	1	#NULL!	#NULL!	1	#NULL!	1	1	1	1	4	1	5	#NULL!	#NULL!
194	56	2	10	4	1	1	1	500000	1	2	40	4	1	1	2	1	2	1	#NULL!	#NULL!	#NULL!	#NULL!	#NULL!	#NULL!	1	#NULL!	#NULL!	#NULL!	#NULL!	#NULL!	#NULL!	1	1	#NULL!	#NULL!	1	#NULL!	#NULL!	1	#NULL!	1	1	1	1	4	3	4	#NULL!	1
195	45	2	12	4	2	1	1	400000	1	2	40	4	1	1	2	1	6	2	#NULL!	#NULL!	#NULL!	#NULL!	#NULL!	#NULL!	1	#NULL!	#NULL!	#NULL!	#NULL!	#NULL!	#NULL!	#NULL!	#NULL!	#NULL!	#NULL!	#NULL!	#NULL!	1	1	#NULL!	1	2	1	1	6	2	5	#NULL!	#NULL!
196	51	2	15	4	1	1	1	500000	1	4	43	4	1	1	2	1	4	2	#NULL!	#NULL!	#NULL!	1	#NULL!	#NULL!	1	#NULL!	#NULL!	#NULL!	#NULL!	#NULL!	#NULL!	1	#NULL!	#NULL!	#NULL!	#NULL!	#NULL!	#NULL!	1	#NULL!	1	1	1	1	2	2	5	#NULL!	#NULL!
197	35	2	6	4	1	1	2	40000	1	2	36	4	1	1	2	1	4	1	#NULL!	#NULL!	#NULL!	#NULL!	#NULL!	#NULL!	#NULL!	#NULL!	1	#NULL!	#NULL!	#NULL!	1	#NULL!	1	#NULL!	#NULL!	#NULL!	1	#NULL!	1	#NULL!	1	3	1	1	4	3	6	#NULL!	#NULL!
198	36	2	6	4	1	1	1	250000	1	2	33	4	1	1	2	1	2	1	#NULL!	#NULL!	#NULL!	#NULL!	#NULL!	#NULL!	1	#NULL!	#NULL!	#NULL!	1	#NULL!	#NULL!	1	#NULL!	#NULL!	#NULL!	#NULL!	1	#NULL!	1	#NULL!	1	1	1	1	7	1	6	#NULL!	#NULL!
199	44	2	10	4	1	2	1	90000	1	2	43	4	1	1	2	1	4	2	#NULL!	#NULL!	#NULL!	#NULL!	#NULL!	#NULL!	#NULL!	#NULL!	1	#NULL!	#NULL!	#NULL!	#NULL!	#NULL!	#NULL!	#NULL!	#NULL!	#NULL!	#NULL!	1	1	#NULL!	2	#NULL!	#NULL!	2	#NULL!	#NULL!	#NULL!	#NULL!	#NULL!
200	46	2	18	4	1	1	1	100000	1	3	39	4	1	1	1	1	4	2	#NULL!	#NULL!	#NULL!	#NULL!	#NULL!	#NULL!	#NULL!	#NULL!	1	#NULL!	#NULL!	#NULL!	#NULL!	#NULL!	#NULL!	#NULL!	#NULL!	#NULL!	#NULL!	1	1	#NULL!	1	1	1	1	4	2	5	#NULL!	#NULL!
201	34	2	3	4	1	1	1	1000000	1	1	30	4	1	1	2	1	6	1	#NULL!	#NULL!	#NULL!	1	1	#NULL!	1	#NULL!	#NULL!	#NULL!	1	#NULL!	#NULL!	#NULL!	#NULL!	#NULL!	#NULL!	#NULL!	#NULL!	#NULL!	2	#NULL!	1	1	1	1	6	1	5	#NULL!	#NULL!
202	48	2	17	4	1	1	1	150000	1	4	45	4	1	2	2	1	1	1	#NULL!	1	1	1	1	1	1	1	#NULL!	#NULL!	1	1	#NULL!	#NULL!	1	#NULL!	#NULL!	#NULL!	1	#NULL!	1	#NULL!	1	1	1	1	1	1	2	#NULL!	1
203	57	2	19	4	1	1	1	1000000	1	3	54	4	1	1	1	1	1	1	#NULL!	1	1	1	#NULL!	#NULL!	1	#NULL!	#NULL!	#NULL!	1	#NULL!	1	1	1	#NULL!	#NULL!	#NULL!	#NULL!	#NULL!	2	#NULL!	1	1	1	1	1	1	6	#NULL!	#NULL!
204	33	1	3	4	1	1	1	100000	1	0	28	4	1	1	2	1	2	1	#NULL!	#NULL!	#NULL!	#NULL!	#NULL!	#NULL!	1	#NULL!	#NULL!	#NULL!	1	#NULL!	#NULL!	#NULL!	1	#NULL!	#NULL!	#NULL!	#NULL!	#NULL!	1	#NULL!	1	1	1	1	2	1	5	#NULL!	1
205	36	2	3	4	2	1	1	90000	1	1	32	4	2	1	2	1	4	1	#NULL!	#NULL!	#NULL!	#NULL!	#NULL!	1	1	#NULL!	#NULL!	#NULL!	1	1	#NULL!	#NULL!	1	#NULL!	#NULL!	#NULL!	1	#NULL!	1	#NULL!	1	1	1	1	4	1	5	#NULL!	1
206	34	2	7	4	4	2	1	1000000	1	3	33	4	2	1	2	2	#NULL!	#NULL!	#NULL!	#NULL!	#NULL!	#NULL!	#NULL!	#NULL!	#NULL!	#NULL!	#NULL!	#NULL!	#NULL!	#NULL!	#NULL!	#NULL!	#NULL!	#NULL!	#NULL!	#NULL!	#NULL!	#NULL!	#NULL!	#NULL!	#NULL!	#NULL!	#NULL!	1	2	1	5	#NULL!	1
207	31	1	2	4	2	1	1	125000	1	0	27	4	1	1	2	1	2	1	#NULL!	1	#NULL!	#NULL!	#NULL!	#NULL!	1	#NULL!	#NULL!	#NULL!	#NULL!	#NULL!	#NULL!	#NULL!	#NULL!	#NULL!	#NULL!	#NULL!	#NULL!	1	1	#NULL!	1	1	1	1	4	1	5	#NULL!	#NULL!
208	31	2	1	4	1	1	1	653000	1	0	30	4	2	1	1	1	4	1	#NULL!	1	#NULL!	#NULL!	#NULL!	#NULL!	1	#NULL!	#NULL!	#NULL!	1	#NULL!	#NULL!	#NULL!	#NULL!	#NULL!	#NULL!	#NULL!	#NULL!	#NULL!	2	#NULL!	1	1	1	1	4	1	5	#NULL!	#NULL!
209	35	2	6	4	1	1	1	200000	1	2	36	4	1	1	2	1	1	1	#NULL!	#NULL!	#NULL!	1	1	1	1	#NULL!	#NULL!	#NULL!	1	#NULL!	#NULL!	1	1	#NULL!	#NULL!	#NULL!	#NULL!	#NULL!	1	#NULL!	1	1	1	1	1	1	4	#NULL!	#NULL!
210	33	2	3	4	1	1	1	250000	1	1	32	4	1	1	2	1	4	3	#NULL!	#NULL!	#NULL!	1	#NULL!	#NULL!	#NULL!	1	#NULL!	#NULL!	#NULL!	#NULL!	#NULL!	#NULL!	#NULL!	#NULL!	#NULL!	#NULL!	1	#NULL!	1	#NULL!	1	1	1	1	6	3	4	#NULL!	#NULL!
211	42	2	11	4	1	2	1	500000	1	3	40	4	1	1	2	1	4	1	#NULL!	#NULL!	#NULL!	#NULL!	#NULL!	#NULL!	#NULL!	1	#NULL!	#NULL!	#NULL!	#NULL!	#NULL!	#NULL!	#NULL!	#NULL!	#NULL!	#NULL!	1	#NULL!	2	#NULL!	1	1	1	1	4	2	5	#NULL!	#NULL!
212	56	2	27	4	1	1	1	500000	1	4	51	4	1	1	1	1	1	1	#NULL!	#NULL!	#NULL!	#NULL!	1	1	1	#NULL!	#NULL!	#NULL!	1	#NULL!	#NULL!	1	#NULL!	#NULL!	#NULL!	#NULL!	#NULL!	#NULL!	1	#NULL!	1	1	1	1	1	1	2	#NULL!	#NULL!
213	35	2	4	4	1	1	1	200000	1	2	28	4	1	2	2	1	1	3	#NULL!	1	#NULL!	#NULL!	#NULL!	1	#NULL!	#NULL!	#NULL!	#NULL!	#NULL!	#NULL!	#NULL!	#NULL!	#NULL!	#NULL!	#NULL!	#NULL!	#NULL!	1	2	#NULL!	1	3	1	1	2	3	6	#NULL!	#NULL!
214	51	2	20	4	1	1	1	300000	1	2	39	4	1	1	2	1	2	3	#NULL!	#NULL!	#NULL!	#NULL!	#NULL!	#NULL!	1	#NULL!	#NULL!	#NULL!	#NULL!	#NULL!	#NULL!	#NULL!	#NULL!	#NULL!	#NULL!	#NULL!	#NULL!	1	1	#NULL!	1	1	1	2	#NULL!	#NULL!	#NULL!	#NULL!	#NULL!
215	50	2	22	4	1	1	1	3000000	1	1	49	4	1	1	1	1	2	1	#NULL!	#NULL!	#NULL!	#NULL!	#NULL!	#NULL!	1	#NULL!	#NULL!	#NULL!	#NULL!	#NULL!	#NULL!	#NULL!	#NULL!	#NULL!	#NULL!	#NULL!	#NULL!	1	1	#NULL!	1	1	1	1	1	1	5	#NULL!	#NULL!
216	43	2	10	4	2	1	1	600000	1	3	39	4	1	1	2	1	4	1	#NULL!	#NULL!	#NULL!	#NULL!	#NULL!	1	1	#NULL!	#NULL!	#NULL!	#NULL!	#NULL!	#NULL!	#NULL!	#NULL!	#NULL!	#NULL!	#NULL!	#NULL!	1	1	#NULL!	1	1	1	1	4	1	5	#NULL!	#NULL!
217	44	2	8	4	1	1	1	65000	1	4	38	4	1	1	2	1	4	1	#NULL!	#NULL!	#NULL!	#NULL!	#NULL!	1	1	#NULL!	#NULL!	#NULL!	1	#NULL!	#NULL!	#NULL!	1	#NULL!	#NULL!	#NULL!	#NULL!	#NULL!	2	#NULL!	1	1	1	1	4	1	5	#NULL!	1
218	34	2	5	4	4	1	2	30000	1	2	30	4	2	2	2	1	6	2	#NULL!	#NULL!	#NULL!	#NULL!	#NULL!	#NULL!	#NULL!	#NULL!	1	#NULL!	#NULL!	#NULL!	#NULL!	#NULL!	#NULL!	#NULL!	#NULL!	#NULL!	#NULL!	1	1	#NULL!	1	2	1	1	7	2	5	#NULL!	#NULL!
219	45	2	17	4	1	1	1	300000	1	3	40	3	1	2	2	1	2	1	#NULL!	1	#NULL!	#NULL!	#NULL!	#NULL!	1	#NULL!	#NULL!	#NULL!	1	#NULL!	#NULL!	1	1	#NULL!	#NULL!	#NULL!	#NULL!	#NULL!	2	#NULL!	1	1	1	1	4	1	2	#NULL!	1
220	39	2	8	4	2	1	2	35000	1	0	33	4	2	1	2	1	2	1	#NULL!	#NULL!	#NULL!	#NULL!	#NULL!	#NULL!	1	#NULL!	#NULL!	#NULL!	1	#NULL!	#NULL!	1	#NULL!	#NULL!	#NULL!	#NULL!	#NULL!	#NULL!	1	#NULL!	1	1	1	1	1	2	5	#NULL!	#NULL!
221	45	2	10	4	2	1	1	700000	1	4	35	4	1	2	2	1	4	1	#NULL!	#NULL!	1	1	#NULL!	#NULL!	1	#NULL!	#NULL!	#NULL!	1	#NULL!	#NULL!	1	1	1	#NULL!	1	#NULL!	#NULL!	2	#NULL!	1	1	1	1	4	1	2	#NULL!	#NULL!
222	42	2	11	4	4	1	1	160000	1	3	41	4	1	1	2	1	4	1	#NULL!	#NULL!	#NULL!	#NULL!	#NULL!	1	1	#NULL!	#NULL!	#NULL!	1	#NULL!	#NULL!	#NULL!	1	#NULL!	#NULL!	#NULL!	#NULL!	#NULL!	1	#NULL!	1	1	1	1	4	1	2	#NULL!	#NULL!
223	40	2	7	4	1	1	1	500000	1	2	32	4	1	1	2	1	4	1	#NULL!	#NULL!	#NULL!	#NULL!	#NULL!	#NULL!	1	#NULL!	#NULL!	#NULL!	1	#NULL!	#NULL!	#NULL!	1	#NULL!	#NULL!	#NULL!	#NULL!	#NULL!	1	#NULL!	1	1	1	1	4	1	2	#NULL!	#NULL!
224	33	2	4	4	4	1	1	80000	1	1	30	4	1	1	2	1	4	2	#NULL!	1	#NULL!	#NULL!	#NULL!	#NULL!	1	#NULL!	#NULL!	#NULL!	1	#NULL!	#NULL!	1	#NULL!	#NULL!	#NULL!	#NULL!	#NULL!	#NULL!	1	#NULL!	1	1	1	1	4	2	5	#NULL!	#NULL!
225	43	2	10	4	2	1	1	150000	1	2	37	4	1	1	1	1	2	1	#NULL!	#NULL!	#NULL!	#NULL!	#NULL!	#NULL!	1	#NULL!	#NULL!	#NULL!	1	#NULL!	#NULL!	#NULL!	#NULL!	#NULL!	#NULL!	#NULL!	#NULL!	#NULL!	1	#NULL!	1	1	1	1	2	1	2	#NULL!	1
226	38	2	9	4	2	1	1	400000	1	3	35	4	1	1	2	1	4	1	#NULL!	#NULL!	1	#NULL!	1	1	1	#NULL!	#NULL!	#NULL!	1	#NULL!	#NULL!	#NULL!	1	#NULL!	#NULL!	#NULL!	#NULL!	#NULL!	1	#NULL!	1	1	1	1	4	1	2	#NULL!	#NULL!
227	63	3	38	4	1	1	2	500000	1	6	60	4	1	1	1	1	1	1	#NULL!	1	#NULL!	1	#NULL!	1	1	#NULL!	#NULL!	#NULL!	1	#NULL!	1	1	#NULL!	1	#NULL!	#NULL!	#NULL!	#NULL!	2	#NULL!	1	1	1	1	1	1	5	#NULL!	#NULL!
228	60	2	36	4	1	2	1	1000000	1	4	60	4	1	1	1	1	1	1	#NULL!	#NULL!	1	1	#NULL!	1	1	1	#NULL!	#NULL!	1	1	#NULL!	#NULL!	1	#NULL!	1	#NULL!	1	#NULL!	1	#NULL!	1	1	1	1	1	1	2	#NULL!	1
229	63	2	25	4	1	1	1	800000	1	3	54	4	1	1	1	1	2	1	#NULL!	#NULL!	#NULL!	#NULL!	#NULL!	#NULL!	1	#NULL!	#NULL!	#NULL!	1	#NULL!	#NULL!	#NULL!	1	#NULL!	#NULL!	#NULL!	#NULL!	#NULL!	1	#NULL!	1	1	1	1	2	1	2	#NULL!	#NULL!
230	35	2	1	2	1	1	1	60000	1	1	25	2	1	2	2	1	2	1	#NULL!	#NULL!	#NULL!	#NULL!	#NULL!	#NULL!	1	#NULL!	#NULL!	#NULL!	1	#NULL!	#NULL!	#NULL!	#NULL!	#NULL!	#NULL!	#NULL!	#NULL!	#NULL!	1	#NULL!	1	1	1	1	2	1	5	#NULL!	#NULL!
231	33	2	5	4	1	1	1	65000	1	2	30	4	2	1	2	1	1	1	#NULL!	#NULL!	1	#NULL!	#NULL!	#NULL!	1	#NULL!	#NULL!	#NULL!	#NULL!	#NULL!	#NULL!	#NULL!	#NULL!	#NULL!	#NULL!	#NULL!	#NULL!	1	2	#NULL!	1	1	1	1	4	1	2	#NULL!	1
232	38	2	4	4	1	1	1	1500000	1	1	35	4	1	1	2	1	6	1	#NULL!	#NULL!	#NULL!	#NULL!	#NULL!	#NULL!	1	#NULL!	#NULL!	#NULL!	1	#NULL!	#NULL!	#NULL!	1	#NULL!	#NULL!	#NULL!	#NULL!	#NULL!	1	#NULL!	1	1	1	1	6	1	2	#NULL!	1
233	45	2	12	4	1	1	1	70000	1	5	41	3	2	2	2	1	4	2	#NULL!	#NULL!	#NULL!	#NULL!	#NULL!	#NULL!	1	#NULL!	#NULL!	#NULL!	#NULL!	#NULL!	#NULL!	#NULL!	#NULL!	#NULL!	#NULL!	#NULL!	#NULL!	1	1	#NULL!	1	2	1	1	1	1	2	#NULL!	1
234	44	2	19	4	1	2	1	100000	1	3	40	4	1	1	2	1	6	2	#NULL!	#NULL!	#NULL!	#NULL!	#NULL!	#NULL!	1	#NULL!	#NULL!	#NULL!	#NULL!	#NULL!	#NULL!	#NULL!	#NULL!	#NULL!	#NULL!	#NULL!	1	#NULL!	2	#NULL!	1	1	1	1	2	2	4	#NULL!	#NULL!
235	34	2	2	4	1	1	1	120000	1	0	30	4	1	1	2	1	6	1	#NULL!	#NULL!	#NULL!	#NULL!	#NULL!	#NULL!	1	#NULL!	#NULL!	#NULL!	1	1	#NULL!	#NULL!	1	#NULL!	#NULL!	#NULL!	#NULL!	#NULL!	1	#NULL!	1	1	1	1	1	1	2	#NULL!	1
236	41	2	6	4	1	1	1	120000	1	2	36	4	1	1	2	1	1	1	#NULL!	1	1	1	#NULL!	1	1	#NULL!	#NULL!	#NULL!	1	1	#NULL!	1	1	#NULL!	#NULL!	#NULL!	#NULL!	#NULL!	1	#NULL!	1	1	1	1	1	1	2	#NULL!	1
237	54	2	11	4	4	1	1	140000	1	5	40	3	2	2	2	1	1	1	#NULL!	#NULL!	#NULL!	#NULL!	#NULL!	#NULL!	1	#NULL!	#NULL!	#NULL!	#NULL!	#NULL!	#NULL!	#NULL!	#NULL!	#NULL!	#NULL!	#NULL!	#NULL!	1	2	#NULL!	1	1	1	1	1	2	5	#NULL!	1
238	48	2	10	4	2	1	1	250000	1	2	30	4	2	1	2	1	1	1	#NULL!	1	1	#NULL!	#NULL!	#NULL!	1	#NULL!	#NULL!	#NULL!	1	#NULL!	#NULL!	#NULL!	#NULL!	#NULL!	#NULL!	#NULL!	#NULL!	#NULL!	1	#NULL!	1	1	1	1	4	1	5	#NULL!	1
239	58	2	22	4	2	1	2	20000	1	3	53	4	1	1	2	1	4	1	#NULL!	#NULL!	#NULL!	#NULL!	#NULL!	#NULL!	1	#NULL!	#NULL!	#NULL!	#NULL!	#NULL!	#NULL!	1	#NULL!	#NULL!	#NULL!	#NULL!	#NULL!	#NULL!	1	#NULL!	1	1	1	1	4	1	5	#NULL!	#NULL!
240	35	2	6	4	1	1	1	300000	1	3	35	4	1	1	2	1	4	1	#NULL!	#NULL!	#NULL!	#NULL!	#NULL!	#NULL!	1	#NULL!	#NULL!	#NULL!	#NULL!	#NULL!	#NULL!	#NULL!	1	#NULL!	#NULL!	#NULL!	#NULL!	#NULL!	1	#NULL!	1	1	1	1	4	1	2	#NULL!	1
241	52	2	23	4	4	1	1	1800000	1	5	42	3	1	1	2	1	1	1	#NULL!	1	1	#NULL!	1	#NULL!	1	#NULL!	#NULL!	#NULL!	1	#NULL!	#NULL!	#NULL!	#NULL!	#NULL!	1	#NULL!	#NULL!	#NULL!	1	#NULL!	1	2	1	2	#NULL!	#NULL!	#NULL!	#NULL!	#NULL!
242	34	2	4	4	1	2	1	70000	1	2	25	4	2	1	2	1	4	1	#NULL!	#NULL!	#NULL!	#NULL!	#NULL!	#NULL!	1	#NULL!	#NULL!	#NULL!	1	#NULL!	#NULL!	1	1	#NULL!	#NULL!	#NULL!	#NULL!	#NULL!	1	#NULL!	1	1	1	1	4	1	5	#NULL!	#NULL!
243	41	2	11	4	1	1	1	700000	1	4	33	4	1	1	1	1	1	1	#NULL!	#NULL!	#NULL!	1	#NULL!	#NULL!	1	#NULL!	#NULL!	#NULL!	#NULL!	1	#NULL!	1	1	#NULL!	#NULL!	#NULL!	1	#NULL!	1	#NULL!	1	1	1	1	1	2	2	#NULL!	1
244	28	2	1	3	1	1	1	80000	1	1	25	3	1	1	2	1	2	1	#NULL!	#NULL!	#NULL!	#NULL!	#NULL!	#NULL!	1	#NULL!	#NULL!	#NULL!	#NULL!	#NULL!	#NULL!	#NULL!	1	#NULL!	#NULL!	#NULL!	#NULL!	#NULL!	1	#NULL!	1	1	1	2	#NULL!	#NULL!	#NULL!	#NULL!	#NULL!
245	36	2	4	4	1	1	1	180000	1	2	35	4	1	1	2	1	4	1	#NULL!	1	1	#NULL!	#NULL!	1	1	#NULL!	#NULL!	#NULL!	#NULL!	1	1	1	#NULL!	#NULL!	#NULL!	#NULL!	#NULL!	#NULL!	1	#NULL!	1	1	2	1	4	2	2	#NULL!	1
246	64	2	32	4	2	1	1	500000	1	3	62	4	1	1	1	1	6	1	#NULL!	#NULL!	1	#NULL!	#NULL!	#NULL!	1	#NULL!	#NULL!	#NULL!	1	#NULL!	1	#NULL!	1	#NULL!	#NULL!	#NULL!	#NULL!	#NULL!	1	#NULL!	1	1	1	1	6	1	2	#NULL!	#NULL!
247	35	2	6	4	4	1	1	350000	1	2	30	4	1	1	2	1	4	1	#NULL!	#NULL!	#NULL!	#NULL!	#NULL!	1	#NULL!	#NULL!	#NULL!	#NULL!	1	#NULL!	#NULL!	#NULL!	1	#NULL!	#NULL!	#NULL!	#NULL!	#NULL!	1	#NULL!	1	1	1	1	4	1	5	#NULL!	#NULL!
248	31	2	2	4	2	1	1	500000	1	1	31	4	1	1	2	1	2	1	#NULL!	#NULL!	#NULL!	1	#NULL!	#NULL!	1	1	#NULL!	#NULL!	#NULL!	#NULL!	#NULL!	#NULL!	#NULL!	#NULL!	#NULL!	#NULL!	#NULL!	1	1	#NULL!	1	2	1	1	4	1	2	#NULL!	1
249	30	1	2	4	1	1	1	60000	1	0	26	3	2	1	2	1	4	1	#NULL!	#NULL!	#NULL!	#NULL!	#NULL!	#NULL!	1	#NULL!	#NULL!	#NULL!	1	#NULL!	#NULL!	#NULL!	#NULL!	#NULL!	#NULL!	#NULL!	#NULL!	#NULL!	1	#NULL!	1	1	1	1	4	1	5	#NULL!	#NULL!
250	33	1	3	4	1	1	1	400000	1	1	31	4	1	1	2	1	2	1	#NULL!	#NULL!	#NULL!	#NULL!	#NULL!	1	1	#NULL!	#NULL!	#NULL!	#NULL!	#NULL!	#NULL!	#NULL!	1	#NULL!	#NULL!	#NULL!	#NULL!	#NULL!	1	#NULL!	1	1	1	1	1	1	2	#NULL!	1
251	41	2	9	4	4	1	1	180000	1	3	32	4	1	1	1	1	4	1	#NULL!	1	#NULL!	#NULL!	#NULL!	#NULL!	1	#NULL!	#NULL!	#NULL!	#NULL!	#NULL!	#NULL!	#NULL!	#NULL!	#NULL!	#NULL!	#NULL!	#NULL!	1	1	#NULL!	1	1	2	1	4	2	5	#NULL!	#NULL!
252	34	2	3	4	2	1	1	275000	1	2	32	4	1	1	2	1	4	1	#NULL!	#NULL!	#NULL!	1	#NULL!	#NULL!	#NULL!	1	#NULL!	#NULL!	#NULL!	#NULL!	#NULL!	#NULL!	#NULL!	#NULL!	#NULL!	#NULL!	1	#NULL!	1	#NULL!	1	1	1	1	6	3	4	#NULL!	#NULL!
253	44	2	11	4	1	2	1	370000	1	4	42	4	1	1	2	1	4	1	#NULL!	#NULL!	#NULL!	#NULL!	#NULL!	#NULL!	#NULL!	1	#NULL!	#NULL!	#NULL!	#NULL!	#NULL!	#NULL!	#NULL!	#NULL!	#NULL!	#NULL!	1	#NULL!	2	#NULL!	1	3	1	1	4	2	5	#NULL!	#NULL!
254	49	2	20	4	1	1	1	400000	1	3	44	4	1	1	2	1	6	3	#NULL!	#NULL!	#NULL!	#NULL!	#NULL!	#NULL!	1	#NULL!	#NULL!	#NULL!	#NULL!	1	#NULL!	#NULL!	#NULL!	#NULL!	#NULL!	#NULL!	#NULL!	#NULL!	1	#NULL!	1	1	1	1	2	2	3	#NULL!	#NULL!
[truncated: 42 more columns]

## Sheet: Sheet1
1	43	Married	17	Tertiary	Igbo	Christianity	Employed	150000	1	3	36	Post secondary	Employed	Yes	Yes	Yes	Health worker	Yes		Yes	Yes	Yes								Yes	Yes		Yes						Yes		Yes	Yes	Yes	Yes	Health worker	Yes	1		Yes
2	37	Divorced/sep/widowed	8	Secondary	Igbo	Christianity	Employed	45000	2	4	34	Post secondary	Employed	Yes	No	Yes	Health worker	I don't know					Yes															Yes	No		Yes	Yes	No	Yes	Health worker	3	3
3	43	Married	6	Tertiary	Yoruba	Christianity	Employed	110000	1	2	41	Post secondary	Employed	Yes	No	Yes	media	Yes		Yes				Yes	Yes							Yes		Yes					No		No			No
4	42	Married	9	Tertiary	Yoruba	Islam	Employed	650000	1	3	39	Post secondary	Employed	Yes	No	Yes	internet	Yes		Yes		Yes			Yes				Yes	Yes		Yes	Yes						Yes		Yes	Yes	Yes	Yes	Health worker	No	2		Yes
5	39	Married	8	Secondary	Igbo	Christianity	Employed	200000	1	4	32	Post secondary	Unemployed	No	No	Yes	family	No							Yes													Yes	No		Yes	No	No	Yes	family	3	4
6	71	Divorced/sep/widowed	33	Secondary	Yoruba	Islam	Unemployed	96000	2	7	69	Non-formal	Unemployed	Yes	Yes	Yes	media	I don't know							Yes	Yes												Yes	No		Yes	3	No	No
7	51	Married	27	Secondary	Yoruba	Christianity	Employed	80000	1	4	48	Secondary	Unemployed	Yes	No	No																												No
8	49	Divorced/sep/widowed	14	Tertiary	Others	Christianity	Unemployed	10000	1	0	45	Primary	Unemployed	Yes	Yes	Yes	media	No						Yes						Yes	Yes				Yes	Yes			Yes		Yes	Yes	Yes	Yes	Health worker	Yes	5
9	51	Married	14	Tertiary	Yoruba	Christianity	Employed	800000	1	3	48	Post secondary	Unemployed	Yes	No	Yes	media	Yes		Yes		Yes		Yes	Yes				Yes		Yes	Yes					Yes		No		Yes	Yes	Yes	No
10	29	Single	2	Tertiary	Yoruba	Christianity	Employed	120000	1	0	23	Post secondary	Employed	Yes	No	Yes	media	Yes									Yes											Yes	Yes		Yes	No	Yes	No
11	34	Married	1	Tertiary	Yoruba	Christianity	Employed	120000	1	0	28	Post secondary	Employed	Yes	No	Yes	internet	Yes		Yes					Yes								Yes						Yes		No			No
12	43	Married	5	Tertiary	Hausa	Islam	Employed	200000	1	3	32	Post secondary	Unemployed	No	No	Yes	media	No							Yes												Yes		No		Yes	Yes	Yes	Yes	media	No	6
13	30	Married	2	Tertiary	Yoruba	Christianity	Employed	30000	1	2	30	Post secondary	Employed	Yes	No	Yes	family	Yes		Yes				Yes	Yes							Yes							Yes		Yes	Yes	No	No
14	36	Married	3	Tertiary	Yoruba	Christianity	Employed	35000	1	1	33	Post secondary	Employed	Yes	Yes	Yes	survivor	Yes			Yes														Yes				Yes		Yes	Yes	Yes	Yes	media	No	5
15	35	Married	3	Tertiary	Yoruba	Islam	Employed	180000	1	2	30	Post secondary	Employed	Yes	No	Yes	internet	Yes						Yes								Yes				Yes	Yes		No		Yes	Yes	Yes	No	Health worker	No	2
16	38	Single	2	Tertiary	Yoruba	Christianity	Employed	100000	1	0	31	Post secondary	Employed	Yes	No	Yes	Health worker	Yes		Yes		Yes		Yes	Yes				Yes		Yes	Yes		Yes		Yes			No		Yes	Yes	Yes	No
17	35	Married	3	Tertiary	Yoruba	Christianity	Employed	70000	1	2	32	Post secondary	Unemployed	Yes	No	Yes	internet	Yes		Yes				Yes	Yes						Yes					Yes			Yes		Yes	Yes	No	Yes	internet	Yes	2		Yes
18	32	Married	4	Tertiary	Yoruba	Christianity	Employed	100000	1	1	29	Post secondary	Employed	Yes	No	Yes	Health worker	Yes		Yes					Yes					Yes			Yes						Yes		Yes	Yes	Yes	Yes	media	Yes	2		Yes
19	36	Married	4	Tertiary	Igbo	Christianity	Employed	210000	1	2	31	Post secondary	Employed	Yes	No	Yes	media	Yes		Yes		Yes			Yes					Yes	Yes					Yes			No		Yes	Yes	No	Yes	media	Yes	2
20	38	Married	5	Tertiary	Yoruba	Christianity	Employed	100000	1	1	33	Post secondary	Employed	Yes	No	Yes	family	Yes			Yes														Yes				Yes		Yes	Yes	Yes	Yes	media	No	5
21	55	Married	22	Tertiary	Yoruba	Christianity	Employed	3000000	1	5	50	Post secondary	Employed	Yes	No	Yes	media	Yes							Yes					Yes									No		Yes	Yes	Yes	Yes	media	No	4
22	31	Married	2	Tertiary	Igbo	Christianity	Employed	370000	1	1	27	Post secondary	Employed	Yes	No	Yes	Health worker	Yes				Yes		Yes	Yes								Yes	Yes					Yes		Yes	No	Yes	Yes	family	No	5
23	31	Married	2	Tertiary	Yoruba	Islam	Employed	500000	1	0	32	Post secondary	Employed	Yes	No	Yes	survivor	Yes		Yes				Yes	Yes	Yes			Yes		Yes	Yes				Yes			Yes		Yes	Yes	Yes	Yes	family	No	4
24	49	Married	27	Secondary	Yoruba	Islam	Employed	150000	2	6	45	Secondary	Employed	No	No	Yes	media	No									Yes						Yes						Yes		No			No
25	38	Married	5	Secondary	Yoruba	Christianity	Employed	30000	1	4	26	Post secondary	Employed	Yes	No	Yes	Health worker	I don't know							Yes	Yes												Yes	No		Yes	Yes	Yes	Yes	media	Yes	2
26	25	Single	1	Tertiary	Yoruba	Christianity	Employed	60000	1	0	24	Post secondary	Unemployed	Yes	No	Yes	internet	Yes							Yes													Yes	No		No			Yes	internet	Yes	3		Yes
27	37	Married	8	Tertiary	Yoruba	Christianity	Employed	200000	1	0	37	Post secondary	Employed	Yes	No	Yes	family	Yes		Yes					Yes				Yes										Yes		Yes	Yes	No	Yes	internet	Yes	4		Yes
28	38	Married	5	Tertiary	Yoruba	Christianity	Employed	700000	1	2	35	Post secondary	Employed	Yes	No	Yes	media	Yes		Yes	Yes	Yes		Yes	Yes				Yes	Yes			Yes			Yes			Yes		Yes	Yes	Yes	Yes	Health worker	Yes	2		Yes
29	60	Divorced/sep/widowed	10	Tertiary	Others	Christianity	Employed	200000	1	2	42	Post secondary	Employed	No	No	Yes	media	Yes		Yes		Yes		Yes	Yes				Yes										Yes		Yes	Yes	Yes	Yes	media	Yes	4
30	49	Married	20	Tertiary	Yoruba	Christianity	Employed	80000	1	4	45	Post secondary	Employed	Yes	No	Yes	Health worker	Yes		Yes					Yes					Yes									Yes		Yes	Yes	Yes	Yes	Health worker	Yes	5
31	35	Married	6	Tertiary	Yoruba	Christianity	Employed	200000	1	1	35	Post secondary	Employed	Yes	No	Yes	family	Yes		Yes					Yes				Yes										Yes		Yes	Yes	No	Yes	internet	Yes	4		Yes
32	42	Married	12	Tertiary	Yoruba	Christianity	Employed	200000	1	3	38	Post secondary	Employed	Yes	Yes	Yes	family	Yes							Yes												Yes		Yes		Yes	Yes	Yes	Yes	family	Yes	1		Yes
33	42	Single	6	Tertiary	Yoruba	Christianity	Employed	500000	1	1	38	Post secondary	Employed	Yes	Yes	Yes	media	Yes		Yes					Yes				Yes			Yes		Yes					Yes		Yes	Yes	Yes	Yes	internet	Yes	2		Yes
34	43	Married	13	Tertiary	Igbo	Christianity	Employed	100000	1	4	37	Post secondary	Unemployed	Yes	No	Yes	internet	Yes		Yes				Yes	Yes				Yes		Yes	Yes	Yes						Yes		Yes	Yes	Yes	No
35	42	Divorced/sep/widowed	6	Tertiary	Yoruba	Christianity	Employed	300000	1	2	35	Post secondary	Employed	Yes	No	Yes	Health worker	Yes		Yes		Yes			Yes													Yes	Yes		Yes	Yes	Yes	Yes	internet	Yes	5
36	33	Single	4	Tertiary	Yoruba	Christianity	Employed	350000	1	0	32	Post secondary	Employed	Yes	No	Yes	family	Yes							Yes								Yes						No		Yes	Yes	Yes	Yes	family	No	5
37	50	Married	12	Tertiary	Yoruba	Christianity	Employed	260000	1	5	30	Post secondary	Employed	Yes	No	Yes	media	Yes		Yes									Yes			Yes							Yes		Yes	Yes	Yes	Yes	media	Yes	5
38	35	Married	3	Tertiary	Yoruba	Christianity	Employed	100000	1	1	31	Post secondary	Employed	Yes	No	Yes	Health worker	Yes			Yes	Yes			Yes					Yes		Yes	Yes						Yes		Yes	Yes	Yes	Yes	Health worker	Yes	2		Yes
39	39	Married	4	Tertiary	Yoruba	Christianity	Employed	49500	1	2	30	Post secondary	Unemployed	Yes	No	Yes	Health worker	Yes									Yes					Yes							Yes		Yes	Yes	Yes	No
40	48	Married	14	Tertiary	Yoruba	Christianity	Employed	85000	1	2	48	Post secondary	Employed	No	No	Yes	family	Yes		Yes		Yes			Yes				Yes		Yes	Yes							No		Yes	Yes	Yes	Yes	family	Yes	6
41	30	Married	1	Tertiary	Igbo	Christianity	Employed	150000	1	0	26	Post secondary	Employed	Yes	No	Yes	internet	Yes		Yes			Yes	Yes	Yes				Yes	Yes		Yes	Yes			Yes			Yes		Yes	Yes	Yes	Yes	family	Yes	2		Yes
42	30	Married	2	Tertiary	Yoruba	Christianity	Employed	450000	1	1	27	Post secondary	Unemployed	Yes	No	Yes	media	Yes				Yes		Yes					Yes				Yes						No		Yes	Yes	Yes	Yes	media	No	5
43	44	Married	10	Tertiary	Yoruba	Christianity	Employed	756000	1	3	40	Post secondary	Employed	Yes	Yes	Yes	survivor	Yes		Yes		Yes			Yes					Yes	Yes	Yes							Yes		Yes	Yes	Yes	Yes	media	Yes	2		Yes
44	30	Married	4	Tertiary	Igbo	Christianity	Employed	20000	1	2	25	Post secondary	Employed	Yes	No	Yes	survivor	Yes							Yes				Yes		Yes								Yes		No			No
45	29	Married	1	Tertiary	Yoruba	Christianity	Employed	150000	1	1	24	Post secondary	Employed	Yes	Yes	Yes	Health worker	Yes		Yes					Yes					Yes						Yes			Yes		Yes	Yes	Yes	Yes	Health worker	3	2
46	40	Married	10	Tertiary	Yoruba	Christianity	Employed	230000	1	2	37	Post secondary	Unemployed	Yes	No	Yes	family	Yes							Yes												Yes		Yes		Yes	Yes	Yes	Yes	family	Yes	1		Yes
47	48	Married	19	Tertiary	Yoruba	Christianity	Employed	900000	1	4	44	Post secondary	Unemployed	Yes	Yes	Yes	Health worker	Yes			Yes	Yes		Yes	Yes	Yes			Yes				Yes						No		Yes	Yes	Yes	Yes	Health worker	Yes	2		Yes
48	33	Married	1	Tertiary	Yoruba	Christianity	Employed	150000	1	0	29	Post secondary	Employed	Yes	No	Yes	media	No		Yes					Yes				Yes		Yes		Yes						Yes		Yes	Yes	Yes	Yes	media	No	5
49	33	Married	5	Tertiary	Yoruba	Christianity	Employed	350000	1	2	31	Post secondary	Employed	No	No	Yes	Health worker	I don't know				Yes		Yes	Yes				Yes				Yes						Yes		Yes	3	Yes	Yes	Health worker	Yes	2		Yes
50	31	Married	0.5	Tertiary	Others	Islam	Employed	150000	1	0	24	Post secondary	Unemployed	Yes	No	Yes	other	Yes		Yes				Yes	Yes				Yes			Yes	Yes						No		Yes	Yes	Yes	Yes	other	Yes	2		Yes
51	34	Single	3	Tertiary	Igbo	Christianity	Employed	300000	1	0	33	Post secondary	Employed	Yes	No	Yes	media	Yes							Yes				Yes				Yes						Yes		Yes	Yes	Yes	Yes	media	Yes	2		Yes
52	50	Married	18	Tertiary	Yoruba	Christianity	Employed	150000	1	5	43	Post secondary	Employed	Yes	No	Yes	Health worker	Yes		Yes					Yes				Yes		Yes	Yes				Yes	Yes		Yes		Yes	Yes	Yes	Yes	Health worker	Yes	2		Yes
53	44	Married	13	Tertiary	Igbo	Christianity	Employed	500000	1	2	39	Post secondary	Employed	Yes	No	Yes	internet	Yes						Yes	Yes				Yes			Yes							No		Yes	Yes	Yes	No
54	53	Married	18	Tertiary	Yoruba	Christianity	Employed	200000	1	2	51	Post secondary	Employed	Yes	Yes	Yes	media	Yes		Yes					Yes				Yes				Yes						Yes		Yes	Yes	Yes	Yes	family	Yes	6
55	47	Married	15	Tertiary	Yoruba	Christianity	Employed	300000	1	3	42	Post secondary	Employed	Yes	No	Yes	media	Yes						Yes	Yes													Yes	Yes		Yes	Yes	Yes	Yes	Health worker	Yes	5
56	46	Married	16	Secondary	Yoruba	Christianity	Employed	40000	1	2	41	Post secondary	Employed	Yes	No	Yes	media	Yes		Yes		Yes		Yes	Yes					Yes									No		Yes	Yes	Yes	Yes	media	Yes	2		Yes
57	45	Married	15	Secondary	Yoruba	Christianity	Employed	45000	1	3	40	Secondary	Employed	Yes	No	Yes	media	No							Yes				Yes	Yes		Yes							Yes		No			No
58	33	Married	4	Tertiary	Yoruba	Christianity	Employed	200000	1	2	30	Post secondary	Employed	Yes	No	Yes	media	Yes							Yes				Yes										Yes		Yes	Yes	Yes	Yes	Health worker	Yes	5
59	24	Single	2	Tertiary	Yoruba	Islam	Employed	60000	1	0	24	Post secondary	Employed	Yes	No	Yes	internet	Yes						Yes	Yes								Yes						Yes		Yes	Yes	Yes	Yes	internet	Yes	5
60	33	Single	2	Tertiary	Yoruba	Christianity	Employed	250000	1	0	31	Post secondary	Employed	Yes	No	Yes	Health worker	Yes							Yes				Yes	Yes			Yes						No		Yes	Yes	Yes	Yes	Health worker	Yes	2
61	36	Married	6	Tertiary	Yoruba	Christianity	Employed	140000	1	1	33	Post secondary	Employed	Yes	No	Yes	family	Yes			Yes										Yes		Yes						Yes		Yes	3	Yes	Yes	media	3	6
62	46	Married	14	Tertiary	Yoruba	Christianity	Employed	400000	1	3	41	Post secondary	Employed	Yes	No	Yes	Health worker	Yes					Yes															Yes	Yes		Yes	Yes	Yes	Yes	media	Yes	2
63	44	Married	16	Tertiary	Yoruba	Christianity	Employed	1000000	1	3	44	Post secondary	Employed	Yes	Yes	Yes	Health worker	Yes							Yes								Yes				Yes		No		Yes	Yes	Yes	Yes	Health worker	Yes	5
64	29	Married	1	Tertiary	Yoruba	Islam	Employed	100000	1	0	24	Post secondary	Employed	Yes	Yes	Yes	media	Yes		Yes	Yes				Yes				Yes	Yes			Yes						Yes		Yes	Yes	Yes	Yes	media	Yes	2		Yes
65	40	Married	5	Tertiary	Yoruba	Christianity	Employed	150000	1	2	35	Post secondary	Employed	Yes	No	Yes	Health worker	Yes						Yes														Yes	Yes		Yes	Yes	Yes	Yes	Health worker	Yes	2		Yes
66	48	Married	13	Tertiary	Others	Christianity	Employed	100000	1	3	42	Secondary	Employed	Yes	No	Yes	Health worker	Yes				Yes		Yes	Yes				Yes	Yes			Yes		Yes				Yes		Yes	Yes	Yes	Yes	Health worker	Yes	5
67	32	Married	3	Tertiary	Yoruba	Christianity	Employed	250000	1	2	28	Post secondary	Employed	Yes	No	Yes	Health worker	Yes							Yes													Yes	Yes		Yes	Yes	Yes	Yes	Health worker	Yes	5
68	33	Married	2	Tertiary	Yoruba	Christianity	Employed	200000	1	1	30	Post secondary	Employed	Yes	No	Yes	family	Yes			Yes	Yes		Yes	Yes				Yes		Yes	Yes	Yes			Yes			Yes		Yes	Yes	Yes	Yes	internet	Yes	5		Yes
69	43	Married	10	Tertiary	Yoruba	Christianity	Employed	250000	1	3	43	Post secondary	Employed	Yes	No	Yes	media	No						Yes	Yes							Yes							Yes		Yes	Yes	Yes	No
70	40	Married	7	Tertiary	Yoruba	Christianity	Unemployed	20000	1	0	36	Post secondary	Unemployed	No	No	Yes	media	Yes						Yes	Yes				Yes			Yes	Yes	Yes					No		Yes	Yes	Yes	No
71	41	Married	5	Secondary	Yoruba	Christianity	Employed	40000	1	2	36	Secondary	Employed	Yes	No	Yes	internet	No							Yes				Yes			Yes							Yes		Yes	Yes	Yes	No
72	39	Married	11	Tertiary	Igbo	Christianity	Employed	245000	1	4	35	Post secondary	Employed	Yes	No	Yes	Health worker	Yes		Yes		Yes		Yes	Yes				Yes			Yes	Yes			Yes			Yes		Yes	Yes	Yes	Yes	internet	Yes	2		Yes
73	42	Married	4	Tertiary	Igbo	Christianity	Employed	200000	1	2	26	Post secondary	Unemployed	Yes	No	Yes	Health worker	Yes		Yes					Yes					Yes	Yes								Yes		Yes	Yes	Yes	Yes	Health worker	Yes	2		Yes
74	38	Married	8	Tertiary	Igbo	Christianity	Employed	250000	1	2	36	Post secondary	Unemployed	Yes	No	Yes	Health worker	Yes						Yes	Yes	Yes			Yes	Yes			Yes						Yes		Yes	Yes	Yes	Yes	Health worker	Yes	2
75	45	Married	8	Tertiary	Yoruba	Christianity	Employed	250000	1	2	40	Post secondary	Unemployed	No	No	Yes	Health worker	Yes			Yes	Yes			Yes	Yes			Yes			Yes	Yes			Yes			Yes		Yes	Yes	Yes	Yes	Health worker	Yes	2
76	40	Married	7	Tertiary	Others	Christianity	Employed	250000	1	2	35	Post secondary	Employed	Yes	No	Yes	Health worker	Yes						Yes	Yes	Yes			Yes										Yes		Yes	Yes	Yes	Yes	Health worker	Yes	5		Yes
77	42	Married	7	Tertiary	Yoruba	Christianity	Employed	80000	1	2	36	Post secondary	Employed	Yes	No	Yes	Health worker	Yes			Yes	Yes			Yes				Yes			Yes	Yes						Yes		Yes	Yes	Yes	Yes	Health worker	Yes	2		Yes
78	43	Married	10	Tertiary	Yoruba	Christianity	Employed	100000	1	0	43	Post secondary	Unemployed	Yes	Yes	Yes	Health worker	Yes		Yes												Yes							Yes		Yes	Yes	No	Yes	Health worker	Yes	2		Yes
79	25	Married	1	Tertiary	Yoruba	Islam	Employed	150000	1	0	24	Post secondary	Employed	No	No	Yes	media	Yes						Yes	Yes													Yes	Yes		Yes	Yes	Yes	Yes	media	Yes	5
80	28	Single	1	Tertiary	Yoruba	Islam	Employed	100000	1	0	22	Post secondary	Unemployed	Yes	No	Yes	Health worker	Yes		Yes				Yes														Yes	Yes		Yes	No	No	No
81	50	Married	19	Tertiary	Yoruba	Christianity	Employed	500000	1	2	42	Post secondary	Employed	Yes	Yes	Yes	media	Yes			Yes	Yes		Yes	Yes				Yes				Yes	Yes					Yes		Yes	Yes	Yes	Yes	media	Yes	2		Yes
82	34	Married	5	Tertiary	Igbo	Christianity	Employed	2000000	1	3	33	Post secondary	Unemployed	Yes	No	Yes	media	Yes		Yes	Yes			Yes	Yes					Yes		Yes	Yes						Yes		Yes	Yes	Yes	Yes	media	Yes	2		Yes
83	25	Single	1	Tertiary	Yoruba	Christianity	Unemployed	100000	1	1	20	Post secondary	Unemployed	No	Yes	Yes	internet	Yes							Yes				Yes										Yes		Yes	Yes	Yes	Yes	internet	Yes	5
84	33	Married	3	Tertiary	Yoruba	Christianity	Employed	200000	1	1	31	Post secondary	Employed	Yes	No	No																												No
85	55	Married	16	Tertiary	Yoruba	Christianity	Employed	2000000	1	2	52	Post secondary	Employed	Yes	Yes	Yes	Health worker	Yes			Yes			Yes	Yes				Yes	Yes		Yes							Yes		Yes	Yes	Yes	Yes	Health worker	Yes	3		Yes
86	28	Married	1	Tertiary	Yoruba	Christianity	Employed	450000	1	0	25	Post secondary	Employed	Yes	No	Yes	internet	No		Yes					Yes							Yes							Yes		No			No
87	35	Married	7	Tertiary	Yoruba	Christianity	Employed	100000	1	0	33	Post secondary	Employed	Yes	Yes	Yes	internet	Yes			Yes	Yes			Yes													Yes	No		Yes	Yes	Yes	Yes	internet	No	5		Yes
88	40	Married	7	Tertiary	Igbo	Christianity	Employed	250000	1	4	36	Post secondary	Employed	Yes	No	Yes	internet	I don't know							Yes													Yes	No		Yes	No	Yes	Yes	internet	No	5
89	35	Married	3	Tertiary	Yoruba	Christianity	Employed	300000	1	1	29	Post secondary	Employed	Yes	No	Yes	media	Yes							Yes													Yes	Yes		Yes	Yes	Yes	Yes	media	Yes	5
90	55	Married	16	Tertiary	Yoruba	Islam	Employed	250000	1	3	51	Post secondary	Employed	Yes	No	Yes	internet	Yes							Yes	Yes				Yes		Yes							No		Yes	Yes	Yes	Yes	internet	Yes	2
91	45	Married	14	Tertiary	Yoruba	Christianity	Employed	1000000	1	3	42	Post secondary	Employed	Yes	No	Yes	media	Yes							Yes													Yes	No		Yes	Yes	Yes	Yes	family	Yes	5
92	34	Married	3	Tertiary	Yoruba	Christianity	Employed	70000	1	1	34	Post secondary	Employed	Yes	No	Yes	media	No							Yes													Yes	No		Yes	Yes	Yes	Yes	media	Yes	3		Yes
93	51	Married	14	Tertiary	Others	Christianity	Employed	1000000	1	3	42	Post secondary	Employed	Yes	No	Yes	media	Yes							Yes				Yes										Yes		Yes	Yes	Yes	Yes	media	Yes	5
94	42	Married	10	Tertiary	Yoruba	Christianity	Employed	90000	1	2	42	Post secondary	Employed	No	No	Yes	media	Yes				Yes		Yes									Yes		Yes				Yes		Yes	Yes	Yes	Yes	Health worker	Yes	2
95	43	Married	10	Tertiary	Yoruba	Christianity	Employed	200000	1	1	38	Post secondary	Employed	Yes	No	Yes	family	Yes					Yes		Yes				Yes			Yes	Yes						Yes		Yes	Yes	Yes	Yes	family	Yes	2
96	43	Divorced/sep/widowed	4	Tertiary	Yoruba	Christianity	Employed	450000	1	1	37	Post secondary	Employed	Yes	No	Yes	Health worker	Yes							Yes				Yes			Yes	Yes						Yes		Yes	Yes	Yes	Yes	media	Yes	2		Yes
97	45	Married	13	Tertiary	Yoruba	Christianity	Employed	500000	1	2	45	Post secondary	Employed	Yes	No	Yes	Health worker	Yes		Yes		Yes		Yes	Yes				Yes	Yes			Yes		Yes				Yes		Yes	Yes	Yes	Yes	Health worker	Yes	2		Yes
98	34	Married	5	Tertiary	Igbo	Christianity	Employed	180000	1	0	30	Post secondary	Unemployed	Yes	No	Yes	internet	Yes		Yes		Yes			Yes								Yes						Yes		Yes	Yes	Yes	Yes	family	Yes	2
99	31	Married	0.5	Tertiary	Igbo	Christianity	Employed	170000	1	0	25	Post secondary	Employed	Yes	No	Yes	Health worker	Yes						Yes	Yes				Yes				Yes						Yes		Yes	Yes	Yes	Yes	Health worker	Yes	6		Yes
100	39	Married	5	Tertiary	Yoruba	Christianity	Employed	70000	1	2	29	Post secondary	Unemployed	Yes	No	Yes	Health worker	Yes							Yes													Yes	No		Yes	Yes	Yes	No
101	49	Married	26	Secondary	Yoruba	Islam	Employed	50000	2	3	48	Secondary	Unemployed	Yes	No	Yes	internet	Yes						Yes	Yes													Yes	Yes		Yes	Yes	Yes	Yes	family	Yes	2		Yes
102	46	Married	15	Tertiary	Yoruba	Christianity	Employed	160000	1	4	46	Post secondary	Employed	Yes	Yes	Yes	media	Yes		Yes	Yes			Yes	Yes				Yes			Yes	Yes						Yes		Yes	Yes	Yes	Yes	media	Yes	2		Yes
103	34	Married	4	Tertiary	Yoruba	Christianity	Employed	160000	1	2	29	Post secondary	Employed	Yes	No	Yes	internet	No				Yes		Yes	Yes						Yes		Yes						Yes		Yes	Yes	Yes	Yes	internet	Yes	2		Yes
104	27	Single	2	Tertiary	Yoruba	Christianity	Employed	200000	1	0	26	Post secondary	Employed	Yes	No	Yes	media	No			Yes	Yes			Yes					Yes	Yes		Yes			Yes			No		Yes	Yes	Yes	No
105	55	Married	11	Tertiary	Yoruba	Christianity	Employed	2000000	1	3	40	Post secondary	Employed	Yes	Yes	Yes	Health worker	Yes							Yes				Yes				Yes						Yes		Yes	Yes	Yes	Yes	Health worker	Yes	2
106	31	Married	1	Tertiary	Yoruba	Christianity	Employed	100000	1	0	25	Post secondary	Employed	Yes	No	Yes	media	Yes		Yes		Yes			Yes				Yes		Yes		Yes						Yes		Yes	Yes	Yes	Yes	internet	3	2		Yes
107	54	Married	25	Tertiary	Yoruba	Christianity	Employed	350000	1	3	51	Post secondary	Employed	Yes	Yes	Yes	Health worker	Yes						Yes	Yes				Yes			Yes							Yes		Yes	Yes	Yes	Yes	family	Yes	1
108	43	Married	10	Tertiary	Igbo	Christianity	Employed	300000	1	3	38	Post secondary	Unemployed	Yes	No	Yes	family	Yes				Yes			Yes								Yes						No		Yes	Yes	Yes	Yes	internet	No	6
109	36	Married	3	Tertiary	Others	Christianity	Employed	250000	1	2	38	Post secondary	Employed	Yes	No	Yes	family	Yes						Yes	Yes													Yes	Yes		Yes	Yes	Yes	Yes	media	No	5
110	38	Married	8	Tertiary	Others	Christianity	Employed	500000	1	2	34	Post secondary	Employed	Yes	No	Yes	media	Yes							Yes													Yes	Yes		Yes	Yes	Yes	Yes	media	Yes	5
111	43	Married	7	Tertiary	Yoruba	Christianity	Employed	1000000	1	2	41	Post secondary	Employed	Yes	No	Yes	media	Yes		Yes				Yes		Yes										Yes	Yes		Yes		Yes	Yes	Yes	Yes	media	Yes	3		Yes
112	43	Married	14	Tertiary	Yoruba	Islam	Employed	1000000	2	4	40	Post secondary	Employed	Yes	No	Yes	media	No									Yes											Yes	No		Yes	3	Yes	Yes	media	No	5
113	31	Single	0.5	Tertiary	Yoruba	Christianity	Employed	100000	1	0	26	Post secondary	Unemployed	Yes	No	Yes	internet	I don't know		Yes				Yes	Yes											Yes	Yes		Yes		Yes	Yes	Yes	Yes	internet	No	1
114	55	Married	19	Tertiary	Igbo	Christianity	Employed	160000	1	4	46	Post secondary	Employed	Yes	No	Yes	family	No									Yes											Yes	Yes		Yes	No	Yes	No
115	41	Married	11	Tertiary	Yoruba	Christianity	Employed	200000	1	3	40	Post secondary	Employed	Yes	No	Yes	media	Yes									Yes											Yes	Yes		Yes	3	Yes	Yes	media	3	5
116	46	Married	7	Tertiary	Igbo	Christianity	Unemployed	40000	1	0	38	Post secondary	Unemployed	No	No	Yes	family	Yes		Yes													Yes						No		No			No
117	50	Married	20	Tertiary	Yoruba	Christianity	Employed	2000000	1	2	48	Post secondary	Unemployed	Yes	Yes	Yes	Health worker	Yes					Yes	Yes	Yes				Yes	Yes		Yes				Yes			Yes		Yes	Yes	Yes	Yes	Health worker	Yes	2
118	58	Married	25	Tertiary	Yoruba	Christianity	Employed	850000	1	2	51	Post secondary	Employed	Yes	No	Yes	media	Yes							Yes													Yes	Yes		Yes	Yes	Yes	Yes	media	Yes	5
119	40	Married	7	Tertiary	Igbo	Christianity	Employed	200000	1	0	35	Post secondary	Unemployed	Yes	Yes	Yes	media	No							Yes							Yes							Yes		Yes	Yes	Yes	Yes	media	Yes	2		Yes
120	36	Married	7	Tertiary	Igbo	Christianity	Employed	350000	1	3	36	Post secondary	Employed	Yes	No	Yes	media	Yes							Yes				Yes				Yes						Yes		Yes	Yes	Yes	Yes	media	Yes	5
121	35	Married	4	Tertiary	Hausa	Christianity	Employed	150000	1	1	33	Post secondary	Employed	No	No	Yes	Health worker	Yes							Yes				Yes										Yes		Yes	Yes	Yes	Yes	Health worker	Yes	2
122	35	Married	3	Tertiary	Yoruba	Christianity	Employed	250000	1	1	34	Post secondary	Employed	Yes	No	Yes	media	Yes			Yes	Yes			Yes								Yes						Yes		Yes	Yes	Yes	Yes	Health worker	Yes	2
123	30	Married	1	Tertiary	Yoruba	Christianity	Employed	200000	1	1	29	Post secondary	Employed	Yes	No	Yes	Health worker	Yes			Yes	Yes		Yes	Yes				Yes	Yes			Yes						Yes		Yes	Yes	Yes	Yes	Health worker	Yes	2
124	48	Married	19	Tertiary	Yoruba	Islam	Employed	1000000	1	4	45	Post secondary	Employed	Yes	Yes	Yes	internet	Yes				Yes		Yes	Yes				Yes			Yes		Yes					No		Yes	Yes	Yes	Yes	media	Yes	5
125	37	Married	7	Tertiary	Yoruba	Christianity	Employed	95000	1	1	33	Post secondary	Employed	Yes	No	Yes	media	Yes							Yes				Yes				Yes						No		Yes	Yes	Yes	Yes	Health worker	Yes	5		Yes
126	39	Married	5	Tertiary	Yoruba	Christianity	Employed	60000	1	2	34	Post secondary	Unemployed	Yes	No	Yes	family	Yes							Yes				Yes				Yes						Yes		No			No
127	37	Married	5	Tertiary	Yoruba	Islam	Employed	60000	1	2	34	Post secondary	Employed	Yes	No	Yes	survivor	Yes		Yes				Yes								Yes							Yes		Yes	Yes	Yes	Yes	family	Yes	2
128	51	Married	21	Tertiary	Yoruba	Christianity	Employed	325000	1	2	48	Post secondary	Employed	Yes	No	Yes	survivor	Yes		Yes		Yes		Yes	Yes				Yes			Yes	Yes						Yes		Yes	Yes	Yes	Yes	Health worker	Yes	5		Yes
129	39	Married	1	Tertiary	Others	Christianity	Employed	100000	1	0	27	Post secondary	Unemployed	Yes	No	Yes	family	Yes		Yes					Yes				Yes				Yes						Yes		Yes	Yes	Yes	Yes	internet	Yes	2		Yes
130	45	Married	10	Tertiary	Igbo	Christianity	Employed	150000	1	4	43	Post secondary	Employed	Yes	No	Yes	media	Yes		Yes		Yes		Yes	Yes				Yes		Yes	Yes							Yes		Yes	Yes	Yes	Yes	media	Yes	2		Yes
131	42	Married	13	Tertiary	Yoruba	Christianity	Employed	230000	1	4	36	Post secondary	Employed	Yes	No	Yes	media	I don't know				Yes			Yes								Yes						No		Yes	Yes	No	Yes	media	Yes	5
132	33	Married	2	Tertiary	Igbo	Christianity	Employed	200000	1	1	31	Post secondary	Employed	Yes	No	Yes	Health worker	Yes							Yes				Yes		Yes		Yes						No		Yes	Yes	Yes	Yes	family	Yes	5		Yes
133	36	Married	5	Tertiary	Yoruba	Christianity	Employed	800000	1	2	38	Post secondary	Employed	No	No	Yes	media	Yes							Yes				Yes										Yes		Yes	No	Yes	Yes	media	Yes	5
134	32	Married	3	Tertiary	Yoruba	Christianity	Employed	150000	1	1	30	Post secondary	Employed	No	No	Yes	Health worker	Yes							Yes													Yes	Yes		Yes	Yes	Yes	Yes	Health worker	Yes	6
135	33	Single	3	Tertiary	Others	Christianity	Unemployed	40000	1	0	28	Post secondary	Unemployed	Yes	No	Yes	media	Yes				Yes			Yes								Yes						Yes		Yes	Yes	Yes	Yes	media	Yes	2
136	33	Married	2	Tertiary	Others	Christianity	Employed	50000	1	0	32	Post secondary	Employed	Yes	No	Yes	Health worker	Yes			Yes	Yes		Yes					Yes				Yes						Yes		Yes	Yes	Yes	Yes	Health worker	Yes	2		Yes
137	27	Married	1	Tertiary	Yoruba	Christianity	Employed	450000	1	0	30	Post secondary	Employed	Yes	No	Yes	media	Yes		Yes	Yes				Yes				Yes		Yes								Yes		Yes	Yes	Yes	Yes	media	No	5
138	39	Married	8	Tertiary	Others	Christianity	Employed	400000	1	3	35	Post secondary	Employed	Yes	No	Yes	media	Yes							Yes							Yes							Yes		Yes	Yes	Yes	Yes	media	No	3
139	42	Married	7	Tertiary	Yoruba	Christianity	Employed	280000	1	2	38	Post secondary	Employed	Yes	No	Yes	family	Yes							Yes				Yes			Yes					Yes		Yes		Yes	Yes	Yes	Yes	Health worker	No	5		Yes
140	50	Married	12	Tertiary	Yoruba	Christianity	Employed	400000	1	2	38	Post secondary	Employed	Yes	No	Yes	Health worker	Yes			Yes	Yes		Yes	Yes				Yes	Yes		Yes	Yes						Yes		Yes	Yes	Yes	Yes	Health worker	Yes	2		Yes
141	32	Married	1	Tertiary	Yoruba	Christianity	Employed	600000	1	0	27	Post secondary	Employed	Yes	No	Yes	family	I don't know				Yes		Yes	Yes												Yes		No		Yes	Yes	Yes	Yes	survivor	No	5		Yes
142	33	Married	3	Tertiary	Yoruba	Christianity	Employed	300000	1	1	32	Post secondary	Employed	No	No	Yes	media	Yes		Yes		Yes		Yes	Yes				Yes			Yes	Yes						No		Yes	Yes	Yes	Yes	media	Yes	5		Yes
143	31	Married	2	Tertiary	Yoruba	Christianity	Employed	250000	1	0	27	Post secondary	Employed	Yes	No	Yes	media	Yes							Yes													Yes	Yes		Yes	Yes	Yes	Yes	family	Yes	5
144	38	Married	5	Tertiary	Yoruba	Christianity	Employed	50000	1	1	33	Post secondary	Employed	No	No	Yes	media	Yes		Yes		Yes		Yes		Yes												Yes	Yes		Yes	Yes	Yes	Yes	Health worker	3	6
145	41	Married	13	Tertiary	Yoruba	Christianity	Employed	60000	1	3	40	Post secondary	Employed	Yes	No	Yes	Health worker	Yes									Yes											Yes	No		No			Yes	media	Yes	5
146	43	Married	12	Tertiary	Yoruba	Christianity	Employed	1000000	1	2	40	Post secondary	Employed	Yes	Yes	Yes	media	Yes		Yes		Yes		Yes	Yes				Yes	Yes	Yes		Yes						Yes		Yes	Yes	Yes	Yes	Health worker	Yes	2		Yes
147	32	Married	2	Tertiary	Yoruba	Christianity	Employed	300000	1	0	32	Post secondary	Employed	Yes	No	Yes	Health worker	Yes							Yes				Yes	Yes		Yes	Yes						Yes		Yes	Yes	Yes	Yes	Health worker	Yes	2
148	37	Married	9	Tertiary	Yoruba	Christianity	Employed	300000	1	2	36	Post secondary	Employed	Yes	No	Yes	media	Yes						Yes	Yes				Yes				Yes						Yes		Yes	Yes	Yes	Yes	media	Yes	5		Yes
149	41	Married	10	Tertiary	Yoruba	Christianity	Employed	180000	1	3	40	Post secondary	Employed	Yes	No	Yes	Health worker	Yes		Yes		Yes			Yes				Yes			Yes							Yes		Yes	Yes	Yes	No
150	34	Married	7	Tertiary	Yoruba	Christianity	Employed	250000	1	2	34	Post secondary	Employed	Yes	No	Yes	internet	Yes				Yes			Yes	Yes						Yes	Yes						No		Yes	Yes	Yes	Yes	internet	Yes	5		Yes
151	40	Married	10	Tertiary	Yoruba	Christianity	Employed	200000	1	2	38	Post secondary	Employed	Yes	No	Yes	Health worker	Yes				Yes		Yes	Yes				Yes		Yes		Yes			Yes			Yes		Yes	Yes	Yes	Yes	Health worker	Yes	2		Yes
152	29	Married	3	Tertiary	Others	Christianity	Employed	200000	1	2	29	Post secondary	Employed	Yes	No	Yes	internet	Yes			Yes			Yes	Yes						Yes	Yes	Yes						Yes		Yes	Yes	Yes	Yes	internet	Yes	2		Yes
153	35	Married	4	Tertiary	Yoruba	Christianity	Employed	1200000	1	1	30	Post secondary	Employed	Yes	Yes	Yes	family	Yes							Yes	Yes					Yes		Yes						Yes		Yes	Yes	Yes	Yes	Health worker	Yes	6		Yes
154	66	Married	32	Tertiary	Igbo	Christianity	Employed	900000	1	3	62	Post secondary	Unemployed	Yes	Yes	Yes	Health worker	Yes			Yes	Yes			Yes				Yes				Yes						Yes		Yes	Yes	Yes	Yes	Health worker	Yes	2
155	43	Married	10	Tertiary	Yoruba	Christianity	Employed	120000	1	2	42	Post secondary	Employed	Yes	No	Yes	internet	Yes		Yes				Yes	Yes	Yes			Yes			Yes	Yes			Yes			Yes		Yes	Yes	Yes	Yes	media	Yes	2		Yes
156	55	Married	31	Tertiary	Yoruba	Christianity	Employed	700000	1	1	52	Post secondary	Employed	Yes	No	Yes	other	Yes			Yes	Yes	Yes		Yes				Yes			Yes	Yes	Yes					Yes		Yes	Yes	Yes	Yes	internet	Yes	2		Yes
157	35	Married	3	Secondary	Yoruba	Islam	Employed	30000	3	5	30	Secondary	Employed	Yes	No	Yes	family	No					Yes									Yes							Yes		Yes	No	No	Yes	family	No	3
158	34	Married	4	Tertiary	Yoruba	Islam	Employed	50000	1	3	30	Post secondary	Unemployed	Yes	No	Yes	Health worker	Yes						Yes	Yes					Yes						Yes			Yes		Yes	Yes	Yes	Yes	media	Yes	5		Yes
159	28	Single	2	Tertiary	Yoruba	Christianity	Employed	80000	1	0	26	Post secondary	Employed	Yes	No	Yes	family	No							Yes													Yes	Yes		Yes	Yes	Yes	Yes	survivor	No	2
160	38	Married	4	Tertiary	Yoruba	Christianity	Employed	2000000	1	1	34	Post secondary	Employed	Yes	No	Yes	internet	Yes							Yes							Yes							Yes		Yes	Yes	Yes	Yes	internet	Yes	5
161	42	Divorced/sep/widowed	12	Tertiary	Yoruba	Islam	Employed	180000	1	2	40	Post secondary	Employed	Yes	No	Yes	Health worker	Yes				Yes			Yes							Yes	Yes						No		Yes	Yes	No	Yes	media	Yes	1
162	42	Married	11	Tertiary	Yoruba	Christianity	Employed	130000	1	2	39	Post secondary	Unemployed	Yes	No	Yes	media	Yes							Yes	Yes					Yes						Yes		Yes		Yes	Yes	Yes	Yes	Health worker	Yes	6
163	36	Married	6	Tertiary	Others	Christianity	Employed	450000	1	1	33	Post secondary	Employed	Yes	Yes	Yes	family	Yes						Yes	Yes	Yes							Yes				Yes		Yes		Yes	Yes	Yes	Yes	other	Yes	2		Yes
164	46	Married	17	Primary	Others	Christianity	Employed	25000	1	3	30	Secondary	Employed	Yes	No	Yes	family	No									Yes											Yes	Yes		Yes	No	Yes	No
165	41	Married	8	Tertiary	Yoruba	Christianity	Employed	300000	1	3	36	Post secondary	Employed	Yes	Yes	Yes	media	Yes						Yes	Yes								Yes						Yes		Yes	Yes	Yes	Yes	media	Yes	5
166	48	Married	19	Tertiary	Others	Christianity	Employed	500000	1	3	47	Post secondary	Employed	Yes	No	Yes	Health worker	Yes		Yes		Yes		Yes	Yes				Yes				Yes						Yes		Yes	Yes	Yes	Yes	Health worker	Yes	2		Yes
167	37	Married	4	Tertiary	Yoruba	Christianity	Employed	150000	1	1	33	Post secondary	Employed	Yes	No	Yes	family	I don't know							Yes												Yes		Yes		Yes	Yes	Yes	No
168	35	Married	3	Tertiary	Others	Christianity	Employed	100000	1	1	30	Post secondary	Employed	No	No	Yes	survivor	I don't know						Yes		Yes											Yes		Yes		Yes	No	Yes	No
169	38	Married	4	Tertiary	Yoruba	Christianity	Employed	60000	1	1	35	Post secondary	Employed	Yes	No	Yes	internet	Yes		Yes	Yes	Yes			Yes				Yes				Yes						Yes		Yes	Yes	Yes	Yes	media	Yes	2
170	43	Married	9	Tertiary	Yoruba	Christianity	Employed	900000	1	2	38	Post secondary	Employed	Yes	No	Yes	Health worker	Yes		Yes	Yes	Yes	Yes		Yes				Yes	Yes		Yes	Yes		Yes				Yes		Yes	Yes	Yes	Yes	Health worker	Yes	2		Yes
171	35	Married	2	Tertiary	Others	Christianity	Employed	100000	1	2	33	Post secondary	Employed	Yes	Yes	Yes	media	Yes				Yes		Yes	Yes							Yes	Yes						Yes		Yes	Yes	Yes	Yes	media	Yes	2		Yes
172	39	Married	7	Tertiary	Igbo	Christianity	Unemployed	30000	1	2	36	Post secondary	Employed	Yes	Yes	Yes	internet	Yes				Yes	Yes	Yes	Yes				Yes	Yes		Yes	Yes						Yes		Yes	Yes	Yes	No
173	35	Married	2	Tertiary	Igbo	Christianity	Unemployed	25000	1	7	25	Post secondary	Unemployed	Yes	No	Yes	media	Yes		Yes		Yes		Yes								Yes							Yes		Yes	Yes	Yes	Yes	family	Yes	3
174	39	Married	10	Tertiary	Yoruba	Christianity	Employed	100000	1	1	39	Post secondary	Employed	Yes	Yes	Yes	Health worker	Yes			Yes	Yes		Yes	Yes				Yes		Yes	Yes	Yes						Yes		Yes	Yes	Yes	Yes	Health worker	Yes	2		Yes
175	45	Married	13	Tertiary	Yoruba	Christianity	Employed	120000	1	2	43	Post secondary	Employed	No	No	Yes	media	Yes							Yes				Yes		Yes		Yes	Yes	Yes	Yes			Yes		Yes	Yes	Yes	Yes	media	Yes	2
176	42	Married	10	Tertiary	Igbo	Christianity	Employed	250000	1	0	38	Post secondary	Employed	Yes	No	Yes	Health worker	Yes		Yes		Yes		Yes	Yes				Yes	Yes			Yes		Yes	Yes			Yes		Yes	Yes	Yes	Yes	Health worker	Yes	2		Yes
177	43	Married	11	Tertiary	Yoruba	Christianity	Employed	151000	1	3	38	Post secondary	Employed	Yes	No	Yes	media	Yes					Yes		Yes				Yes				Yes			Yes	Yes		Yes		Yes	Yes	Yes	Yes	media	Yes	6		Yes
178	24	Single	1	Tertiary	Yoruba	Christianity	Employed	60000	2	0	23	Post secondary	Employed	Yes	No	Yes	Health worker	Yes				Yes		Yes	Yes				Yes	Yes									Yes		Yes	Yes	Yes	Yes	Health worker	Yes	2
179	34	Married	1	Tertiary	Yoruba	Christianity	Employed	260000	1	0	31	Post secondary	Employed	Yes	No	Yes	media	Yes				Yes		Yes	Yes				Yes			Yes	Yes						No		Yes	Yes	Yes	Yes	media	Yes	5		Yes
180	34	Married	3	Tertiary	Others	Christianity	Employed	400000	1	2	30	Post secondary	Employed	Yes	No	Yes	Health worker	Yes			Yes	Yes		Yes	Yes				Yes	Yes			Yes						Yes		Yes	Yes	Yes	Yes	Health worker	Yes	2
181	33	Single	4	Tertiary	Igbo	Christianity	Employed	100000	1	1	30	Post secondary	Employed	Yes	No	Yes	Health worker	Yes			Yes	Yes		Yes					Yes	Yes		Yes	Yes						Yes		Yes	Yes	Yes	Yes	Health worker	Yes	2		Yes
182	35	Married	3	Tertiary	Igbo	Christianity	Employed	140000	1	2	28	Post secondary	Employed	Yes	No	Yes	Health worker	Yes						Yes	Yes				Yes				Yes						Yes		Yes	Yes	Yes	Yes	Health worker	Yes	6
183	40	Married	7	Tertiary	Yoruba	Christianity	Employed	67000	1	3	35	Post secondary	Employed	Yes	No	Yes	internet	Yes			Yes			Yes	Yes				Yes								Yes		Yes		Yes	Yes	Yes	Yes	internet	3	6
184	43	Married	10	Tertiary	Yoruba	Islam	Employed	30000	1	3	39	Post secondary	Employed	Yes	No	Yes	Health worker	Yes						Yes									Yes						Yes		Yes	Yes	Yes	Yes	internet	Yes	2		Yes
185	35	Married	3	Tertiary	Yoruba	Christianity	Employed	50000	1	2	31	Post secondary	Employed	Yes	No	Yes	family	Yes				Yes		Yes	Yes				Yes			Yes	Yes						No		Yes	Yes	Yes	No
186	37	Married	6	Tertiary	Yoruba	Islam	Employed	96000	1	2	35	Post secondary	Employed	Yes	No	Yes	survivor	Yes		Yes				Yes	Yes							Yes	Yes	Yes					Yes		Yes	Yes	Yes	Yes	survivor	Yes	4		Yes
187	56	Married	34	Secondary	Others	Christianity	Employed	50000	1	5	50	Secondary	Employed	Yes	No	Yes	family	No							Yes						Yes								No		Yes	Yes	Yes	Yes	family	No	6
188	34	Married	7	Tertiary	Yoruba	Christianity	Employed	250000	1	3	34	Post secondary	Employed	Yes	No	Yes	Health worker	Yes							Yes				Yes				Yes						Yes		Yes	Yes	Yes	Yes	family	Yes	5
189	46	Married	10	Tertiary	Yoruba	Christianity	Employed	350000	1	2	43	Post secondary	Employed	Yes	Yes	Yes	family	Yes		Yes	Yes	Yes			Yes				Yes	Yes		Yes		Yes		Yes			Yes		Yes	Yes	Yes	Yes	family	Yes	2		Yes
190	36	Single	3	Tertiary	Yoruba	Christianity	Employed	200000	1	0	31	Post secondary	Employed	Yes	No	Yes	internet	Yes		Yes				Yes	Yes				Yes	Yes	Yes		Yes						Yes		Yes	Yes	Yes	Yes	internet	Yes	5		Yes
191	34	Married	3	Tertiary	Igbo	Christianity	Employed	200000	1	2	30	Post secondary	Employed	No	No	Yes	media	Yes		Yes		Yes			Yes				Yes			Yes							Yes		Yes	Yes	Yes	Yes	media	Yes	5		Yes
192	53	Married	25	Tertiary	Yoruba	Christianity	Employed	300000	1	4	40	Post secondary	Employed	Yes	No	Yes	family	Yes		Yes					Yes													Yes	Yes		Yes	No	Yes	Yes	family	Yes	5
193	56	Married	29	Tertiary	Yoruba	Christianity	Employed	110000	1	4	56	Primary	Unemployed	Yes	No	Yes	media	Yes							Yes				Yes							Yes			Yes		Yes	Yes	Yes	Yes	media	Yes	5
194	56	Married	10	Tertiary	Yoruba	Christianity	Employed	500000	1	2	40	Post secondary	Employed	Yes	No	Yes	family	Yes							Yes							Yes	Yes			Yes			Yes		Yes	Yes	Yes	Yes	media	3	4		Yes
195	45	Married	12	Tertiary	Igbo	Christianity	Employed	400000	1	2	40	Post secondary	Employed	Yes	No	Yes	internet	No							Yes													Yes	Yes		Yes	No	Yes	Yes	internet	No	5
196	51	Married	15	Tertiary	Yoruba	Christianity	Employed	500000	1	4	43	Post secondary	Employed	Yes	No	Yes	media	No				Yes			Yes							Yes							Yes		Yes	Yes	Yes	Yes	family	No	5
197	35	Married	6	Tertiary	Yoruba	Christianity	Unemployed	40000	1	2	36	Post secondary	Employed	Yes	No	Yes	media	Yes									Yes				Yes		Yes				Yes		Yes		Yes	3	Yes	Yes	media	3	6
198	36	Married	6	Tertiary	Yoruba	Christianity	Employed	250000	1	2	33	Post secondary	Employed	Yes	No	Yes	family	Yes							Yes				Yes			Yes					Yes		Yes		Yes	Yes	Yes	Yes	other	Yes	6
199	44	Married	10	Tertiary	Yoruba	Islam	Employed	90000	1	2	43	Post secondary	Employed	Yes	No	Yes	media	No									Yes											Yes	Yes		No			No
200	46	Married	18	Tertiary	Yoruba	Christianity	Employed	100000	1	3	39	Post secondary	Employed	Yes	Yes	Yes	media	No									Yes											Yes	Yes		Yes	Yes	Yes	Yes	media	No	5
201	34	Married	3	Tertiary	Yoruba	Christianity	Employed	1000000	1	1	30	Post secondary	Employed	Yes	No	Yes	internet	Yes				Yes	Yes		Yes				Yes										No		Yes	Yes	Yes	Yes	internet	Yes	5
202	48	Married	17	Tertiary	Yoruba	Christianity	Employed	150000	1	4	45	Post secondary	Employed	No	No	Yes	Health worker	Yes		Yes	Yes	Yes	Yes	Yes	Yes	Yes			Yes	Yes			Yes				Yes		Yes		Yes	Yes	Yes	Yes	Health worker	Yes	2		Yes
203	57	Married	19	Tertiary	Yoruba	Christianity	Employed	1000000	1	3	54	Post secondary	Employed	Yes	Yes	Yes	Health worker	Yes		Yes	Yes	Yes			Yes				Yes		Yes	Yes	Yes						No		Yes	Yes	Yes	Yes	Health worker	Yes	6
204	33	Single	3	Tertiary	Yoruba	Christianity	Employed	100000	1	0	28	Post secondary	Employed	Yes	No	Yes	family	Yes							Yes				Yes				Yes						Yes		Yes	Yes	Yes	Yes	family	Yes	5		Yes
205	36	Married	3	Tertiary	Igbo	Christianity	Employed	90000	1	1	32	Post secondary	Unemployed	Yes	No	Yes	media	Yes						Yes	Yes				Yes	Yes			Yes				Yes		Yes		Yes	Yes	Yes	Yes	media	Yes	5		Yes
206	34	Married	7	Tertiary	Others	Islam	Employed	1000000	1	3	33	Post secondary	Unemployed	Yes	No	No																												Yes	family	Yes	5		Yes
207	31	Single	2	Tertiary	Igbo	Christianity	Employed	125000	1	0	27	Post secondary	Employed	Yes	No	Yes	family	Yes		Yes					Yes													Yes	Yes		Yes	Yes	Yes	Yes	media	Yes	5
208	31	Married	1	Tertiary	Yoruba	Christianity	Employed	653000	1	0	30	Post secondary	Unemployed	Yes	Yes	Yes	media	Yes		Yes					Yes				Yes										No		Yes	Yes	Yes	Yes	media	Yes	5
209	35	Married	6	Tertiary	Yoruba	Christianity	Employed	200000	1	2	36	Post secondary	Employed	Yes	No	Yes	Health worker	Yes				Yes	Yes	Yes	Yes				Yes			Yes	Yes						Yes		Yes	Yes	Yes	Yes	Health worker	Yes	4
210	33	Married	3	Tertiary	Yoruba	Christianity	Employed	250000	1	1	32	Post secondary	Employed	Yes	No	Yes	media	I don't know				Yes				Yes											Yes		Yes		Yes	Yes	Yes	Yes	internet	3	4
211	42	Married	11	Tertiary	Yoruba	Islam	Employed	500000	1	3	40	Post secondary	Employed	Yes	No	Yes	media	Yes								Yes											Yes		No		Yes	Yes	Yes	Yes	media	No	5
212	56	Married	27	Tertiary	Yoruba	Christianity	Employed	500000	1	4	51	Post secondary	Employed	Yes	Yes	Yes	Health worker	Yes					Yes	Yes	Yes				Yes			Yes							Yes		Yes	Yes	Yes	Yes	Health worker	Yes	2
213	35	Married	4	Tertiary	Yoruba	Christianity	Employed	200000	1	2	28	Post secondary	Employed	No	No	Yes	Health worker	I don't know		Yes				Yes														Yes	No		Yes	3	Yes	Yes	family	3	6
214	51	Married	20	Tertiary	Yoruba	Christianity	Employed	300000	1	2	39	Post secondary	Employed	Yes	No	Yes	family	I don't know							Yes													Yes	Yes		Yes	Yes	Yes	No
215	50	Married	22	Tertiary	Yoruba	Christianity	Employed	3000000	1	1	49	Post secondary	Employed	Yes	Yes	Yes	family	Yes							Yes													Yes	Yes		Yes	Yes	Yes	Yes	Health worker	Yes	5
216	43	Married	10	Tertiary	Igbo	Christianity	Employed	600000	1	3	39	Post secondary	Employed	Yes	No	Yes	media	Yes						Yes	Yes													Yes	Yes		Yes	Yes	Yes	Yes	media	Yes	5
217	44	Married	8	Tertiary	Yoruba	Christianity	Employed	65000	1	4	38	Post secondary	Employed	Yes	No	Yes	media	Yes						Yes	Yes				Yes				Yes						No		Yes	Yes	Yes	Yes	media	Yes	5		Yes
218	34	Married	5	Tertiary	Others	Christianity	Unemployed	30000	1	2	30	Post secondary	Unemployed	No	No	Yes	internet	No									Yes											Yes	Yes		Yes	No	Yes	Yes	other	No	5
219	45	Married	17	Tertiary	Yoruba	Christianity	Employed	300000	1	3	40	Secondary	Employed	No	No	Yes	family	Yes		Yes					Yes				Yes			Yes	Yes						No		Yes	Yes	Yes	Yes	media	Yes	2		Yes
220	39	Married	8	Tertiary	Igbo	Christianity	Unemployed	35000	1	0	33	Post secondary	Unemployed	Yes	No	Yes	family	Yes							Yes				Yes			Yes							Yes		Yes	Yes	Yes	Yes	Health worker	No	5
221	45	Married	10	Tertiary	Igbo	Christianity	Employed	700000	1	4	35	Post secondary	Employed	No	No	Yes	media	Yes			Yes	Yes			Yes				Yes			Yes	Yes	Yes		Yes			No		Yes	Yes	Yes	Yes	media	Yes	2
222	42	Married	11	Tertiary	Others	Christianity	Employed	160000	1	3	41	Post secondary	Employed	Yes	No	Yes	media	Yes						Yes	Yes				Yes				Yes						Yes		Yes	Yes	Yes	Yes	media	Yes	2
223	40	Married	7	Tertiary	Yoruba	Christianity	Employed	500000	1	2	32	Post secondary	Employed	Yes	No	Yes	media	Yes							Yes				Yes				Yes						Yes		Yes	Yes	Yes	Yes	media	Yes	2
224	33	Married	4	Tertiary	Others	Christianity	Employed	80000	1	1	30	Post secondary	Employed	Yes	No	Yes	media	No		Yes					Yes				Yes			Yes							Yes		Yes	Yes	Yes	Yes	media	No	5
225	43	Married	10	Tertiary	Igbo	Christianity	Employed	150000	1	2	37	Post secondary	Employed	Yes	Yes	Yes	family	Yes							Yes				Yes										Yes		Yes	Yes	Yes	Yes	family	Yes	2		Yes
226	38	Married	9	Tertiary	Igbo	Christianity	Employed	400000	1	3	35	Post secondary	Employed	Yes	No	Yes	media	Yes			Yes		Yes	Yes	Yes				Yes				Yes						Yes		Yes	Yes	Yes	Yes	media	Yes	2
227	63	Divorced/sep/widowed	38	Tertiary	Yoruba	Christianity	Unemployed	500000	1	6	60	Post secondary	Employed	Yes	Yes	Yes	Health worker	Yes		Yes		Yes		Yes	Yes				Yes		Yes	Yes		Yes					No		Yes	Yes	Yes	Yes	Health worker	Yes	5
228	60	Married	36	Tertiary	Yoruba	Islam	Employed	1000000	1	4	60	Post secondary	Employed	Yes	Yes	Yes	Health worker	Yes			Yes	Yes		Yes	Yes	Yes			Yes	Yes			Yes		Yes		Yes		Yes		Yes	Yes	Yes	Yes	Health worker	Yes	2		Yes
229	63	Married	25	Tertiary	Yoruba	Christianity	Employed	800000	1	3	54	Post secondary	Employed	Yes	Yes	Yes	family	Yes							Yes				Yes				Yes						Yes		Yes	Yes	Yes	Yes	family	Yes	2
230	35	Married	1	Primary	Yoruba	Christianity	Employed	60000	1	1	25	Primary	Employed	No	No	Yes	family	Yes							Yes				Yes										Yes		Yes	Yes	Yes	Yes	family	Yes	5
231	33	Married	5	Tertiary	Yoruba	Christianity	Employed	65000	1	2	30	Post secondary	Unemployed	Yes	No	Yes	Health worker	Yes			Yes				Yes													Yes	No		Yes	Yes	Yes	Yes	media	Yes	2		Yes
232	38	Married	4	Tertiary	Yoruba	Christianity	Employed	1500000	1	1	35	Post secondary	Employed	Yes	No	Yes	internet	Yes							Yes				Yes				Yes						Yes		Yes	Yes	Yes	Yes	internet	Yes	2		Yes
233	45	Married	12	Tertiary	Yoruba	Christianity	Employed	70000	1	5	41	Secondary	Unemployed	No	No	Yes	media	No							Yes													Yes	Yes		Yes	No	Yes	Yes	Health worker	Yes	2		Yes
234	44	Married	19	Tertiary	Yoruba	Islam	Employed	100000	1	3	40	Post secondary	Employed	Yes	No	Yes	internet	No							Yes												Yes		No		Yes	Yes	Yes	Yes	family	No	4
235	34	Married	2	Tertiary	Yoruba	Christianity	Employed	120000	1	0	30	Post secondary	Employed	Yes	No	Yes	internet	Yes							Yes				Yes	Yes			Yes						Yes		Yes	Yes	Yes	Yes	Health worker	Yes	2		Yes
236	41	Married	6	Tertiary	Yoruba	Christianity	Employed	120000	1	2	36	Post secondary	Employed	Yes	No	Yes	Health worker	Yes		Yes	Yes	Yes		Yes	Yes				Yes	Yes		Yes	Yes						Yes		Yes	Yes	Yes	Yes	Health worker	Yes	2		Yes
237	54	Married	11	Tertiary	Others	Christianity	Employed	140000	1	5	40	Secondary	Unemployed	No	No	Yes	Health worker	Yes							Yes													Yes	No		Yes	Yes	Yes	Yes	Health worker	No	5		Yes
238	48	Married	10	Tertiary	Igbo	Christianity	Employed	250000	1	2	30	Post secondary	Unemployed	Yes	No	Yes	Health worker	Yes		Yes	Yes				Yes				Yes										Yes		Yes	Yes	Yes	Yes	media	Yes	5		Yes
239	58	Married	22	Tertiary	Igbo	Christianity	Unemployed	20000	1	3	53	Post secondary	Employed	Yes	No	Yes	media	Yes							Yes							Yes							Yes		Yes	Yes	Yes	Yes	media	Yes	5
240	35	Married	6	Tertiary	Yoruba	Christianity	Employed	300000	1	3	35	Post secondary	Employed	Yes	No	Yes	media	Yes							Yes								Yes						Yes		Yes	Yes	Yes	Yes	media	Yes	2		Yes
241	52	Married	23	Tertiary	Others	Christianity	Employed	1800000	1	5	42	Secondary	Employed	Yes	No	Yes	Health worker	Yes		Yes	Yes		Yes		Yes				Yes						Yes				Yes		Yes	No	Yes	No
242	34	Married	4	Tertiary	Yoruba	Islam	Employed	70000	1	2	25	Post secondary	Unemployed	Yes	No	Yes	media	Yes							Yes				Yes			Yes	Yes						Yes		Yes	Yes	Yes	Yes	media	Yes	5
243	41	Married	11	Tertiary	Yoruba	Christianity	Employed	700000	1	4	33	Post secondary	Employed	Yes	Yes	Yes	Health worker	Yes				Yes			Yes					Yes		Yes	Yes				Yes		Yes		Yes	Yes	Yes	Yes	Health worker	No	2		Yes
244	28	Married	1	Secondary	Yoruba	Christianity	Employed	80000	1	1	25	Secondary	Employed	Yes	No	Yes	family	Yes							Yes								Yes						Yes		Yes	Yes	Yes	No
245	36	Married	4	Tertiary	Yoruba	Christianity	Employed	180000	1	2	35	Post secondary	Employed	Yes	No	Yes	media	Yes		Yes	Yes			Yes	Yes					Yes	Yes	Yes							Yes		Yes	Yes	No	Yes	media	No	2		Yes
246	64	Married	32	Tertiary	Igbo	Christianity	Employed	500000	1	3	62	Post secondary	Employed	Yes	Yes	Yes	internet	Yes			Yes				Yes				Yes		Yes		Yes						Yes		Yes	Yes	Yes	Yes	internet	Yes	2
247	35	Married	6	Tertiary	Others	Christianity	Employed	350000	1	2	30	Post secondary	Employed	Yes	No	Yes	media	Yes						Yes					Yes				Yes						Yes		Yes	Yes	Yes	Yes	media	Yes	5
248	31	Married	2	Tertiary	Igbo	Christianity	Employed	500000	1	1	31	Post secondary	Employed	Yes	No	Yes	family	Yes				Yes			Yes	Yes												Yes	Yes		Yes	No	Yes	Yes	media	Yes	2		Yes
249	30	Single	2	Tertiary	Yoruba	Christianity	Employed	60000	1	0	26	Secondary	Unemployed	Yes	No	Yes	media	Yes							Yes				Yes										Yes		Yes	Yes	Yes	Yes	media	Yes	5
250	33	Single	3	Tertiary	Yoruba	Christianity	Employed	400000	1	1	31	Post secondary	Employed	Yes	No	Yes	family	Yes						Yes	Yes								Yes						Yes		Yes	Yes	Yes	Yes	Health worker	Yes	2		Yes
251	41	Married	9	Tertiary	Others	Christianity	Employed	180000	1	3	32	Post secondary	Employed	Yes	Yes	Yes	media	Yes		Yes					Yes													Yes	Yes		Yes	Yes	No	Yes	media	No	5
252	34	Married	3	Tertiary	Igbo	Christianity	Employed	275000	1	2	32	Post secondary	Employed	Yes	No	Yes	media	Yes				Yes				Yes											Yes		Yes		Yes	Yes	Yes	Yes	internet	3	4
253	44	Married	11	Tertiary	Yoruba	Islam	Employed	370000	1	4	42	Post secondary	Employed	Yes	No	Yes	media	Yes								Yes											Yes		No		Yes	3	Yes	Yes	media	No	5
254	49	Married	20	Tertiary	Yoruba	Christianity	Employed	400000	1	3	44	Post secondary	Employed	Yes	No	Yes	internet	I don't know							Yes					Yes									Yes		Yes	Yes	Yes	Yes	family	No	3
[truncated: 36 more columns]

## Sheet: Sheet2
SN	age	Marital_status	Marriage_duration	Level_of_education	Ethnicity	Religion	employment_status	Av.Monthly_income	No_of_wives	No_of_children	Age_of_wife	wife_education	Employment_wife	Gone_4_checkup	Gone_4_cancer_screening	heard_of_breastCA	Source_info_breastCA	what_is_breastCA	N19_Symptoms	N19a_change_in_size	N19b_dimpled_breast	N19c_nipple_discharge	N19d_Areola_change	N19e_breast_pain	N19f_lump	N19g_others	N19h_I_Dont_Know	N20_Risk_factors	N20a_family_history	n20b_contraceptive	n20c_aging	n20c_smokes_alcohol	n20e_gene	n20f_obese	n20g_early_menarche	n20h_lack_physical_activity	n20i_others	n20j_IK	BreastCA_can_be_treated	VAR00003	breastCA_screening	wtbrstcascr	benscrreg	heard_of_CervicalCA	Source_info_CAcervix	Knows_what_is_CAcervix	CAcervix_causes	n29symptoms_CAcervix	n29a_pelvic_pain
1	43	Married	17	Tertiary	Igbo	Christianity	Employed	150000	1	3	36	Post secondary	Employed	Yes	Yes	Yes	Health worker	Yes		Yes	Yes	Yes								Yes	Yes		Yes						Yes		Yes	Yes	Yes	Yes	Health worker	Yes	1		Yes
2	37	Divorced/sep/widowed	8	Secondary	Igbo	Christianity	Employed	45000	2	4	34	Post secondary	Employed	Yes	No	Yes	Health worker	I don't know					Yes															Yes	No		Yes	Yes	No	Yes	Health worker	3	3
3	43	Married	6	Tertiary	Yoruba	Christianity	Employed	110000	1	2	41	Post secondary	Employed	Yes	No	Yes	media	Yes		Yes				Yes	Yes							Yes		Yes					No		No			No
4	42	Married	9	Tertiary	Yoruba	Islam	Employed	650000	1	3	39	Post secondary	Employed	Yes	No	Yes	internet	Yes		Yes		Yes			Yes				Yes	Yes		Yes	Yes						Yes		Yes	Yes	Yes	Yes	Health worker	No	2		Yes
5	39	Married	8	Secondary	Igbo	Christianity	Employed	200000	1	4	32	Post secondary	Unemployed	No	No	Yes	family	No							Yes													Yes	No		Yes	No	No	Yes	family	3	4
6	71	Divorced/sep/widowed	33	Secondary	Yoruba	Islam	Unemployed	96000	2	7	69	Non-formal	Unemployed	Yes	Yes	Yes	media	I don't know							Yes	Yes												Yes	No		Yes	3	No	No
7	51	Married	27	Secondary	Yoruba	Christianity	Employed	80000	1	4	48	Secondary	Unemployed	Yes	No	No																												No
8	49	Divorced/sep/widowed	14	Tertiary	Others	Christianity	Unemployed	10000	1	0	45	Primary	Unemployed	Yes	Yes	Yes	media	No						Yes						Yes	Yes				Yes	Yes			Yes		Yes	Yes	Yes	Yes	Health worker	Yes	5
9	51	Married	14	Tertiary	Yoruba	Christianity	Employed	800000	1	3	48	Post secondary	Unemployed	Yes	No	Yes	media	Yes		Yes		Yes		Yes	Yes				Yes		Yes	Yes					Yes		No		Yes	Yes	Yes	No
10	29	Single	2	Tertiary	Yoruba	Christianity	Employed	120000	1	0	23	Post secondary	Employed	Yes	No	Yes	media	Yes									Yes											Yes	Yes		Yes	No	Yes	No
11	34	Married	1	Tertiary	Yoruba	Christianity	Employed	120000	1	0	28	Post secondary	Employed	Yes	No	Yes	internet	Yes		Yes					Yes								Yes						Yes		No			No
12	43	Married	5	Tertiary	Hausa	Islam	Employed	200000	1	3	32	Post secondary	Unemployed	No	No	Yes	media	No							Yes												Yes		No		Yes	Yes	Yes	Yes	media	No	6
13	30	Married	2	Tertiary	Yoruba	Christianity	Employed	30000	1	2	30	Post secondary	Employed	Yes	No	Yes	family	Yes		Yes				Yes	Yes							Yes							Yes		Yes	Yes	No	No
14	36	Married	3	Tertiary	Yoruba	Christianity	Employed	35000	1	1	33	Post secondary	Employed	Yes	Yes	Yes	survivor	Yes			Yes														Yes				Yes		Yes	Yes	Yes	Yes	media	No	5
15	35	Married	3	Tertiary	Yoruba	Islam	Employed	180000	1	2	30	Post secondary	Employed	Yes	No	Yes	internet	Yes						Yes								Yes				Yes	Yes		No		Yes	Yes	Yes	No	Health worker	No	2
16	38	Single	2	Tertiary	Yoruba	Christianity	Employed	100000	1	0	31	Post secondary	Employed	Yes	No	Yes	Health worker	Yes		Yes		Yes		Yes	Yes				Yes		Yes	Yes		Yes		Yes			No		Yes	Yes	Yes	No
17	35	Married	3	Tertiary	Yoruba	Christianity	Employed	70000	1	2	32	Post secondary	Unemployed	Yes	No	Yes	internet	Yes		Yes				Yes	Yes						Yes					Yes			Yes		Yes	Yes	No	Yes	internet	Yes	2		Yes
18	32	Married	4	Tertiary	Yoruba	Christianity	Employed	100000	1	1	29	Post secondary	Employed	Yes	No	Yes	Health worker	Yes		Yes					Yes					Yes			Yes						Yes		Yes	Yes	Yes	Yes	media	Yes	2		Yes
19	36	Married	4	Tertiary	Igbo	Christianity	Employed	210000	1	2	31	Post secondary	Employed	Yes	No	Yes	media	Yes		Yes		Yes			Yes					Yes	Yes					Yes			No		Yes	Yes	No	Yes	media	Yes	2
20	38	Married	5	Tertiary	Yoruba	Christianity	Employed	100000	1	1	33	Post secondary	Employed	Yes	No	Yes	family	Yes			Yes														Yes				Yes		Yes	Yes	Yes	Yes	media	No	5
21	55	Married	22	Tertiary	Yoruba	Christianity	Employed	3000000	1	5	50	Post secondary	Employed	Yes	No	Yes	media	Yes							Yes					Yes									No		Yes	Yes	Yes	Yes	media	No	4
22	31	Married	2	Tertiary	Igbo	Christianity	Employed	370000	1	1	27	Post secondary	Employed	Yes	No	Yes	Health worker	Yes				Yes		Yes	Yes								Yes	Yes					Yes		Yes	No	Yes	Yes	family	No	5
23	31	Married	2	Tertiary	Yoruba	Islam	Employed	500000	1	0	32	Post secondary	Employed	Yes	No	Yes	survivor	Yes		Yes				Yes	Yes	Yes			Yes		Yes	Yes				Yes			Yes		Yes	Yes	Yes	Yes	family	No	4
24	49	Married	27	Secondary	Yoruba	Islam	Employed	150000	2	6	45	Secondary	Employed	No	No	Yes	media	No									Yes						Yes						Yes		No			No
25	38	Married	5	Secondary	Yoruba	Christianity	Employed	30000	1	4	26	Post secondary	Employed	Yes	No	Yes	Health worker	I don't know							Yes	Yes												Yes	No		Yes	Yes	Yes	Yes	media	Yes	2
26	25	Single	1	Tertiary	Yoruba	Christianity	Employed	60000	1	0	24	Post secondary	Unemployed	Yes	No	Yes	internet	Yes							Yes													Yes	No		No			Yes	internet	Yes	3		Yes
27	37	Married	8	Tertiary	Yoruba	Christianity	Employed	200000	1	0	37	Post secondary	Employed	Yes	No	Yes	family	Yes		Yes					Yes				Yes										Yes		Yes	Yes	No	Yes	internet	Yes	4		Yes
28	38	Married	5	Tertiary	Yoruba	Christianity	Employed	700000	1	2	35	Post secondary	Employed	Yes	No	Yes	media	Yes		Yes	Yes	Yes		Yes	Yes				Yes	Yes			Yes			Yes			Yes		Yes	Yes	Yes	Yes	Health worker	Yes	2		Yes
29	60	Divorced/sep/widowed	10	Tertiary	Others	Christianity	Employed	200000	1	2	42	Post secondary	Employed	No	No	Yes	media	Yes		Yes		Yes		Yes	Yes				Yes										Yes		Yes	Yes	Yes	Yes	media	Yes	4
30	49	Married	20	Tertiary	Yoruba	Christianity	Employed	80000	1	4	45	Post secondary	Employed	Yes	No	Yes	Health worker	Yes		Yes					Yes					Yes									Yes		Yes	Yes	Yes	Yes	Health worker	Yes	5
31	35	Married	6	Tertiary	Yoruba	Christianity	Employed	200000	1	1	35	Post secondary	Employed	Yes	No	Yes	family	Yes		Yes					Yes				Yes										Yes		Yes	Yes	No	Yes	internet	Yes	4		Yes
32	42	Married	12	Tertiary	Yoruba	Christianity	Employed	200000	1	3	38	Post secondary	Employed	Yes	Yes	Yes	family	Yes							Yes												Yes		Yes		Yes	Yes	Yes	Yes	family	Yes	1		Yes
33	42	Single	6	Tertiary	Yoruba	Christianity	Employed	500000	1	1	38	Post secondary	Employed	Yes	Yes	Yes	media	Yes		Yes					Yes				Yes			Yes		Yes					Yes		Yes	Yes	Yes	Yes	internet	Yes	2		Yes
34	43	Married	13	Tertiary	Igbo	Christianity	Employed	100000	1	4	37	Post secondary	Unemployed	Yes	No	Yes	internet	Yes		Yes				Yes	Yes				Yes		Yes	Yes	Yes						Yes		Yes	Yes	Yes	No
35	42	Divorced/sep/widowed	6	Tertiary	Yoruba	Christianity	Employed	300000	1	2	35	Post secondary	Employed	Yes	No	Yes	Health worker	Yes		Yes		Yes			Yes													Yes	Yes		Yes	Yes	Yes	Yes	internet	Yes	5
36	33	Single	4	Tertiary	Yoruba	Christianity	Employed	350000	1	0	32	Post secondary	Employed	Yes	No	Yes	family	Yes							Yes								Yes						No		Yes	Yes	Yes	Yes	family	No	5
37	50	Married	12	Tertiary	Yoruba	Christianity	Employed	260000	1	5	30	Post secondary	Employed	Yes	No	Yes	media	Yes		Yes									Yes			Yes							Yes		Yes	Yes	Yes	Yes	media	Yes	5
38	35	Married	3	Tertiary	Yoruba	Christianity	Employed	100000	1	1	31	Post secondary	Employed	Yes	No	Yes	Health worker	Yes			Yes	Yes			Yes					Yes		Yes	Yes						Yes		Yes	Yes	Yes	Yes	Health worker	Yes	2		Yes
39	39	Married	4	Tertiary	Yoruba	Christianity	Employed	49500	1	2	30	Post secondary	Unemployed	Yes	No	Yes	Health worker	Yes									Yes					Yes							Yes		Yes	Yes	Yes	No
40	48	Married	14	Tertiary	Yoruba	Christianity	Employed	85000	1	2	48	Post secondary	Employed	No	No	Yes	family	Yes		Yes		Yes			Yes				Yes		Yes	Yes							No		Yes	Yes	Yes	Yes	family	Yes	6
41	30	Married	1	Tertiary	Igbo	Christianity	Employed	150000	1	0	26	Post secondary	Employed	Yes	No	Yes	internet	Yes		Yes			Yes	Yes	Yes				Yes	Yes		Yes	Yes			Yes			Yes		Yes	Yes	Yes	Yes	family	Yes	2		Yes
42	30	Married	2	Tertiary	Yoruba	Christianity	Employed	450000	1	1	27	Post secondary	Unemployed	Yes	No	Yes	media	Yes				Yes		Yes					Yes				Yes						No		Yes	Yes	Yes	Yes	media	No	5
43	44	Married	10	Tertiary	Yoruba	Christianity	Employed	756000	1	3	40	Post secondary	Employed	Yes	Yes	Yes	survivor	Yes		Yes		Yes			Yes					Yes	Yes	Yes							Yes		Yes	Yes	Yes	Yes	media	Yes	2		Yes
44	30	Married	4	Tertiary	Igbo	Christianity	Employed	20000	1	2	25	Post secondary	Employed	Yes	No	Yes	survivor	Yes							Yes				Yes		Yes								Yes		No			No
45	29	Married	1	Tertiary	Yoruba	Christianity	Employed	150000	1	1	24	Post secondary	Employed	Yes	Yes	Yes	Health worker	Yes		Yes					Yes					Yes						Yes			Yes		Yes	Yes	Yes	Yes	Health worker	3	2
46	40	Married	10	Tertiary	Yoruba	Christianity	Employed	230000	1	2	37	Post secondary	Unemployed	Yes	No	Yes	family	Yes							Yes												Yes		Yes		Yes	Yes	Yes	Yes	family	Yes	1		Yes
47	48	Married	19	Tertiary	Yoruba	Christianity	Employed	900000	1	4	44	Post secondary	Unemployed	Yes	Yes	Yes	Health worker	Yes			Yes	Yes		Yes	Yes	Yes			Yes				Yes						No		Yes	Yes	Yes	Yes	Health worker	Yes	2		Yes
48	33	Married	1	Tertiary	Yoruba	Christianity	Employed	150000	1	0	29	Post secondary	Employed	Yes	No	Yes	media	No		Yes					Yes				Yes		Yes		Yes						Yes		Yes	Yes	Yes	Yes	media	No	5
49	33	Married	5	Tertiary	Yoruba	Christianity	Employed	350000	1	2	31	Post secondary	Employed	No	No	Yes	Health worker	I don't know				Yes		Yes	Yes				Yes				Yes						Yes		Yes	3	Yes	Yes	Health worker	Yes	2		Yes
50	31	Married	0.5	Tertiary	Others	Islam	Employed	150000	1	0	24	Post secondary	Unemployed	Yes	No	Yes	other	Yes		Yes				Yes	Yes				Yes			Yes	Yes						No		Yes	Yes	Yes	Yes	other	Yes	2		Yes
51	34	Single	3	Tertiary	Igbo	Christianity	Employed	300000	1	0	33	Post secondary	Employed	Yes	No	Yes	media	Yes							Yes				Yes				Yes						Yes		Yes	Yes	Yes	Yes	media	Yes	2		Yes
52	50	Married	18	Tertiary	Yoruba	Christianity	Employed	150000	1	5	43	Post secondary	Employed	Yes	No	Yes	Health worker	Yes		Yes					Yes				Yes		Yes	Yes				Yes	Yes		Yes		Yes	Yes	Yes	Yes	Health worker	Yes	2		Yes
53	44	Married	13	Tertiary	Igbo	Christianity	Employed	500000	1	2	39	Post secondary	Employed	Yes	No	Yes	internet	Yes						Yes	Yes				Yes			Yes							No		Yes	Yes	Yes	No
54	53	Married	18	Tertiary	Yoruba	Christianity	Employed	200000	1	2	51	Post secondary	Employed	Yes	Yes	Yes	media	Yes		Yes					Yes				Yes				Yes						Yes		Yes	Yes	Yes	Yes	family	Yes	6
55	47	Married	15	Tertiary	Yoruba	Christianity	Employed	300000	1	3	42	Post secondary	Employed	Yes	No	Yes	media	Yes						Yes	Yes													Yes	Yes		Yes	Yes	Yes	Yes	Health worker	Yes	5
56	46	Married	16	Secondary	Yoruba	Christianity	Employed	40000	1	2	41	Post secondary	Employed	Yes	No	Yes	media	Yes		Yes		Yes		Yes	Yes					Yes									No		Yes	Yes	Yes	Yes	media	Yes	2		Yes
57	45	Married	15	Secondary	Yoruba	Christianity	Employed	45000	1	3	40	Secondary	Employed	Yes	No	Yes	media	No							Yes				Yes	Yes		Yes							Yes		No			No
58	33	Married	4	Tertiary	Yoruba	Christianity	Employed	200000	1	2	30	Post secondary	Employed	Yes	No	Yes	media	Yes							Yes				Yes										Yes		Yes	Yes	Yes	Yes	Health worker	Yes	5
59	24	Single	2	Tertiary	Yoruba	Islam	Employed	60000	1	0	24	Post secondary	Employed	Yes	No	Yes	internet	Yes						Yes	Yes								Yes						Yes		Yes	Yes	Yes	Yes	internet	Yes	5
60	33	Single	2	Tertiary	Yoruba	Christianity	Employed	250000	1	0	31	Post secondary	Employed	Yes	No	Yes	Health worker	Yes							Yes				Yes	Yes			Yes						No		Yes	Yes	Yes	Yes	Health worker	Yes	2
61	36	Married	6	Tertiary	Yoruba	Christianity	Employed	140000	1	1	33	Post secondary	Employed	Yes	No	Yes	family	Yes			Yes										Yes		Yes						Yes		Yes	3	Yes	Yes	media	3	6
62	46	Married	14	Tertiary	Yoruba	Christianity	Employed	400000	1	3	41	Post secondary	Employed	Yes	No	Yes	Health worker	Yes					Yes															Yes	Yes		Yes	Yes	Yes	Yes	media	Yes	2
63	44	Married	16	Tertiary	Yoruba	Christianity	Employed	1000000	1	3	44	Post secondary	Employed	Yes	Yes	Yes	Health worker	Yes							Yes								Yes				Yes		No		Yes	Yes	Yes	Yes	Health worker	Yes	5
64	29	Married	1	Tertiary	Yoruba	Islam	Employed	100000	1	0	24	Post secondary	Employed	Yes	Yes	Yes	media	Yes		Yes	Yes				Yes				Yes	Yes			Yes						Yes		Yes	Yes	Yes	Yes	media	Yes	2		Yes
65	40	Married	5	Tertiary	Yoruba	Christianity	Employed	150000	1	2	35	Post secondary	Employed	Yes	No	Yes	Health worker	Yes						Yes														Yes	Yes		Yes	Yes	Yes	Yes	Health worker	Yes	2		Yes
66	48	Married	13	Tertiary	Others	Christianity	Employed	100000	1	3	42	Secondary	Employed	Yes	No	Yes	Health worker	Yes				Yes		Yes	Yes				Yes	Yes			Yes		Yes				Yes		Yes	Yes	Yes	Yes	Health worker	Yes	5
67	32	Married	3	Tertiary	Yoruba	Christianity	Employed	250000	1	2	28	Post secondary	Employed	Yes	No	Yes	Health worker	Yes							Yes													Yes	Yes		Yes	Yes	Yes	Yes	Health worker	Yes	5
68	33	Married	2	Tertiary	Yoruba	Christianity	Employed	200000	1	1	30	Post secondary	Employed	Yes	No	Yes	family	Yes			Yes	Yes		Yes	Yes				Yes		Yes	Yes	Yes			Yes			Yes		Yes	Yes	Yes	Yes	internet	Yes	5		Yes
69	43	Married	10	Tertiary	Yoruba	Christianity	Employed	250000	1	3	43	Post secondary	Employed	Yes	No	Yes	media	No						Yes	Yes							Yes							Yes		Yes	Yes	Yes	No
70	40	Married	7	Tertiary	Yoruba	Christianity	Unemployed	20000	1	0	36	Post secondary	Unemployed	No	No	Yes	media	Yes						Yes	Yes				Yes			Yes	Yes	Yes					No		Yes	Yes	Yes	No
71	41	Married	5	Secondary	Yoruba	Christianity	Employed	40000	1	2	36	Secondary	Employed	Yes	No	Yes	internet	No							Yes				Yes			Yes							Yes		Yes	Yes	Yes	No
72	39	Married	11	Tertiary	Igbo	Christianity	Employed	245000	1	4	35	Post secondary	Employed	Yes	No	Yes	Health worker	Yes		Yes		Yes		Yes	Yes				Yes			Yes	Yes			Yes			Yes		Yes	Yes	Yes	Yes	internet	Yes	2		Yes
73	42	Married	4	Tertiary	Igbo	Christianity	Employed	200000	1	2	26	Post secondary	Unemployed	Yes	No	Yes	Health worker	Yes		Yes					Yes					Yes	Yes								Yes		Yes	Yes	Yes	Yes	Health worker	Yes	2		Yes
74	38	Married	8	Tertiary	Igbo	Christianity	Employed	250000	1	2	36	Post secondary	Unemployed	Yes	No	Yes	Health worker	Yes						Yes	Yes	Yes			Yes	Yes			Yes						Yes		Yes	Yes	Yes	Yes	Health worker	Yes	2
75	45	Married	8	Tertiary	Yoruba	Christianity	Employed	250000	1	2	40	Post secondary	Unemployed	No	No	Yes	Health worker	Yes			Yes	Yes			Yes	Yes			Yes			Yes	Yes			Yes			Yes		Yes	Yes	Yes	Yes	Health worker	Yes	2
76	40	Married	7	Tertiary	Others	Christianity	Employed	250000	1	2	35	Post secondary	Employed	Yes	No	Yes	Health worker	Yes						Yes	Yes	Yes			Yes										Yes		Yes	Yes	Yes	Yes	Health worker	Yes	5		Yes
77	42	Married	7	Tertiary	Yoruba	Christianity	Employed	80000	1	2	36	Post secondary	Employed	Yes	No	Yes	Health worker	Yes			Yes	Yes			Yes				Yes			Yes	Yes						Yes		Yes	Yes	Yes	Yes	Health worker	Yes	2		Yes
78	43	Married	10	Tertiary	Yoruba	Christianity	Employed	100000	1	0	43	Post secondary	Unemployed	Yes	Yes	Yes	Health worker	Yes		Yes												Yes							Yes		Yes	Yes	No	Yes	Health worker	Yes	2		Yes
79	25	Married	1	Tertiary	Yoruba	Islam	Employed	150000	1	0	24	Post secondary	Employed	No	No	Yes	media	Yes						Yes	Yes													Yes	Yes		Yes	Yes	Yes	Yes	media	Yes	5
80	28	Single	1	Tertiary	Yoruba	Islam	Employed	100000	1	0	22	Post secondary	Unemployed	Yes	No	Yes	Health worker	Yes		Yes				Yes														Yes	Yes		Yes	No	No	No
81	50	Married	19	Tertiary	Yoruba	Christianity	Employed	500000	1	2	42	Post secondary	Employed	Yes	Yes	Yes	media	Yes			Yes	Yes		Yes	Yes				Yes				Yes	Yes					Yes		Yes	Yes	Yes	Yes	media	Yes	2		Yes
82	34	Married	5	Tertiary	Igbo	Christianity	Employed	2000000	1	3	33	Post secondary	Unemployed	Yes	No	Yes	media	Yes		Yes	Yes			Yes	Yes					Yes		Yes	Yes						Yes		Yes	Yes	Yes	Yes	media	Yes	2		Yes
83	25	Single	1	Tertiary	Yoruba	Christianity	Unemployed	100000	1	1	20	Post secondary	Unemployed	No	Yes	Yes	internet	Yes							Yes				Yes										Yes		Yes	Yes	Yes	Yes	internet	Yes	5
84	33	Married	3	Tertiary	Yoruba	Christianity	Employed	200000	1	1	31	Post secondary	Employed	Yes	No	No																												No
85	55	Married	16	Tertiary	Yoruba	Christianity	Employed	2000000	1	2	52	Post secondary	Employed	Yes	Yes	Yes	Health worker	Yes			Yes			Yes	Yes				Yes	Yes		Yes							Yes		Yes	Yes	Yes	Yes	Health worker	Yes	3		Yes
86	28	Married	1	Tertiary	Yoruba	Christianity	Employed	450000	1	0	25	Post secondary	Employed	Yes	No	Yes	internet	No		Yes					Yes							Yes							Yes		No			No
87	35	Married	7	Tertiary	Yoruba	Christianity	Employed	100000	1	0	33	Post secondary	Employed	Yes	Yes	Yes	internet	Yes			Yes	Yes			Yes													Yes	No		Yes	Yes	Yes	Yes	internet	No	5		Yes
88	40	Married	7	Tertiary	Igbo	Christianity	Employed	250000	1	4	36	Post secondary	Employed	Yes	No	Yes	internet	I don't know							Yes													Yes	No		Yes	No	Yes	Yes	internet	No	5
89	35	Married	3	Tertiary	Yoruba	Christianity	Employed	300000	1	1	29	Post secondary	Employed	Yes	No	Yes	media	Yes							Yes													Yes	Yes		Yes	Yes	Yes	Yes	media	Yes	5
90	55	Married	16	Tertiary	Yoruba	Islam	Employed	250000	1	3	51	Post secondary	Employed	Yes	No	Yes	internet	Yes							Yes	Yes				Yes		Yes							No		Yes	Yes	Yes	Yes	internet	Yes	2
91	45	Married	14	Tertiary	Yoruba	Christianity	Employed	1000000	1	3	42	Post secondary	Employed	Yes	No	Yes	media	Yes							Yes													Yes	No		Yes	Yes	Yes	Yes	family	Yes	5
92	34	Married	3	Tertiary	Yoruba	Christianity	Employed	70000	1	1	34	Post secondary	Employed	Yes	No	Yes	media	No							Yes													Yes	No		Yes	Yes	Yes	Yes	media	Yes	3		Yes
93	51	Married	14	Tertiary	Others	Christianity	Employed	1000000	1	3	42	Post secondary	Employed	Yes	No	Yes	media	Yes							Yes				Yes										Yes		Yes	Yes	Yes	Yes	media	Yes	5
94	42	Married	10	Tertiary	Yoruba	Christianity	Employed	90000	1	2	42	Post secondary	Employed	No	No	Yes	media	Yes				Yes		Yes									Yes		Yes				Yes		Yes	Yes	Yes	Yes	Health worker	Yes	2
95	43	Married	10	Tertiary	Yoruba	Christianity	Employed	200000	1	1	38	Post secondary	Employed	Yes	No	Yes	family	Yes					Yes		Yes				Yes			Yes	Yes						Yes		Yes	Yes	Yes	Yes	family	Yes	2
96	43	Divorced/sep/widowed	4	Tertiary	Yoruba	Christianity	Employed	450000	1	1	37	Post secondary	Employed	Yes	No	Yes	Health worker	Yes							Yes				Yes			Yes	Yes						Yes		Yes	Yes	Yes	Yes	media	Yes	2		Yes
97	45	Married	13	Tertiary	Yoruba	Christianity	Employed	500000	1	2	45	Post secondary	Employed	Yes	No	Yes	Health worker	Yes		Yes		Yes		Yes	Yes				Yes	Yes			Yes		Yes				Yes		Yes	Yes	Yes	Yes	Health worker	Yes	2		Yes
98	34	Married	5	Tertiary	Igbo	Christianity	Employed	180000	1	0	30	Post secondary	Unemployed	Yes	No	Yes	internet	Yes		Yes		Yes			Yes								Yes						Yes		Yes	Yes	Yes	Yes	family	Yes	2
99	31	Married	0.5	Tertiary	Igbo	Christianity	Employed	170000	1	0	25	Post secondary	Employed	Yes	No	Yes	Health worker	Yes						Yes	Yes				Yes				Yes						Yes		Yes	Yes	Yes	Yes	Health worker	Yes	6		Yes
100	39	Married	5	Tertiary	Yoruba	Christianity	Employed	70000	1	2	29	Post secondary	Unemployed	Yes	No	Yes	Health worker	Yes							Yes													Yes	No		Yes	Yes	Yes	No
101	49	Married	26	Secondary	Yoruba	Islam	Employed	50000	2	3	48	Secondary	Unemployed	Yes	No	Yes	internet	Yes						Yes	Yes													Yes	Yes		Yes	Yes	Yes	Yes	family	Yes	2		Yes
102	46	Married	15	Tertiary	Yoruba	Christianity	Employed	160000	1	4	46	Post secondary	Employed	Yes	Yes	Yes	media	Yes		Yes	Yes			Yes	Yes				Yes			Yes	Yes						Yes		Yes	Yes	Yes	Yes	media	Yes	2		Yes
103	34	Married	4	Tertiary	Yoruba	Christianity	Employed	160000	1	2	29	Post secondary	Employed	Yes	No	Yes	internet	No				Yes		Yes	Yes						Yes		Yes						Yes		Yes	Yes	Yes	Yes	internet	Yes	2		Yes
104	27	Single	2	Tertiary	Yoruba	Christianity	Employed	200000	1	0	26	Post secondary	Employed	Yes	No	Yes	media	No			Yes	Yes			Yes					Yes	Yes		Yes			Yes			No		Yes	Yes	Yes	No
105	55	Married	11	Tertiary	Yoruba	Christianity	Employed	2000000	1	3	40	Post secondary	Employed	Yes	Yes	Yes	Health worker	Yes							Yes				Yes				Yes						Yes		Yes	Yes	Yes	Yes	Health worker	Yes	2
106	31	Married	1	Tertiary	Yoruba	Christianity	Employed	100000	1	0	25	Post secondary	Employed	Yes	No	Yes	media	Yes		Yes		Yes			Yes				Yes		Yes		Yes						Yes		Yes	Yes	Yes	Yes	internet	3	2		Yes
107	54	Married	25	Tertiary	Yoruba	Christianity	Employed	350000	1	3	51	Post secondary	Employed	Yes	Yes	Yes	Health worker	Yes						Yes	Yes				Yes			Yes							Yes		Yes	Yes	Yes	Yes	family	Yes	1
108	43	Married	10	Tertiary	Igbo	Christianity	Employed	300000	1	3	38	Post secondary	Unemployed	Yes	No	Yes	family	Yes				Yes			Yes								Yes						No		Yes	Yes	Yes	Yes	internet	No	6
109	36	Married	3	Tertiary	Others	Christianity	Employed	250000	1	2	38	Post secondary	Employed	Yes	No	Yes	family	Yes						Yes	Yes													Yes	Yes		Yes	Yes	Yes	Yes	media	No	5
110	38	Married	8	Tertiary	Others	Christianity	Employed	500000	1	2	34	Post secondary	Employed	Yes	No	Yes	media	Yes							Yes													Yes	Yes		Yes	Yes	Yes	Yes	media	Yes	5
111	43	Married	7	Tertiary	Yoruba	Christianity	Employed	1000000	1	2	41	Post secondary	Employed	Yes	No	Yes	media	Yes		Yes				Yes		Yes										Yes	Yes		Yes		Yes	Yes	Yes	Yes	media	Yes	3		Yes
112	43	Married	14	Tertiary	Yoruba	Islam	Employed	1000000	2	4	40	Post secondary	Employed	Yes	No	Yes	media	No									Yes											Yes	No		Yes	3	Yes	Yes	media	No	5
113	31	Single	0.5	Tertiary	Yoruba	Christianity	Employed	100000	1	0	26	Post secondary	Unemployed	Yes	No	Yes	internet	I don't know		Yes				Yes	Yes											Yes	Yes		Yes		Yes	Yes	Yes	Yes	internet	No	1
114	55	Married	19	Tertiary	Igbo	Christianity	Employed	160000	1	4	46	Post secondary	Employed	Yes	No	Yes	family	No									Yes											Yes	Yes		Yes	No	Yes	No
115	41	Married	11	Tertiary	Yoruba	Christianity	Employed	200000	1	3	40	Post secondary	Employed	Yes	No	Yes	media	Yes									Yes											Yes	Yes		Yes	3	Yes	Yes	media	3	5
116	46	Married	7	Tertiary	Igbo	Christianity	Unemployed	40000	1	0	38	Post secondary	Unemployed	No	No	Yes	family	Yes		Yes													Yes						No		No			No
117	50	Married	20	Tertiary	Yoruba	Christianity	Employed	2000000	1	2	48	Post secondary	Unemployed	Yes	Yes	Yes	Health worker	Yes					Yes	Yes	Yes				Yes	Yes		Yes				Yes			Yes		Yes	Yes	Yes	Yes	Health worker	Yes	2
118	58	Married	25	Tertiary	Yoruba	Christianity	Employed	850000	1	2	51	Post secondary	Employed	Yes	No	Yes	media	Yes							Yes													Yes	Yes		Yes	Yes	Yes	Yes	media	Yes	5
119	40	Married	7	Tertiary	Igbo	Christianity	Employed	200000	1	0	35	Post secondary	Unemployed	Yes	Yes	Yes	media	No							Yes							Yes							Yes		Yes	Yes	Yes	Yes	media	Yes	2		Yes
120	36	Married	7	Tertiary	Igbo	Christianity	Employed	350000	1	3	36	Post secondary	Employed	Yes	No	Yes	media	Yes							Yes				Yes				Yes						Yes		Yes	Yes	Yes	Yes	media	Yes	5
121	35	Married	4	Tertiary	Hausa	Christianity	Employed	150000	1	1	33	Post secondary	Employed	No	No	Yes	Health worker	Yes							Yes				Yes										Yes		Yes	Yes	Yes	Yes	Health worker	Yes	2
122	35	Married	3	Tertiary	Yoruba	Christianity	Employed	250000	1	1	34	Post secondary	Employed	Yes	No	Yes	media	Yes			Yes	Yes			Yes								Yes						Yes		Yes	Yes	Yes	Yes	Health worker	Yes	2
123	30	Married	1	Tertiary	Yoruba	Christianity	Employed	200000	1	1	29	Post secondary	Employed	Yes	No	Yes	Health worker	Yes			Yes	Yes		Yes	Yes				Yes	Yes			Yes						Yes		Yes	Yes	Yes	Yes	Health worker	Yes	2
124	48	Married	19	Tertiary	Yoruba	Islam	Employed	1000000	1	4	45	Post secondary	Employed	Yes	Yes	Yes	internet	Yes				Yes		Yes	Yes				Yes			Yes		Yes					No		Yes	Yes	Yes	Yes	media	Yes	5
125	37	Married	7	Tertiary	Yoruba	Christianity	Employed	95000	1	1	33	Post secondary	Employed	Yes	No	Yes	media	Yes							Yes				Yes				Yes						No		Yes	Yes	Yes	Yes	Health worker	Yes	5		Yes
126	39	Married	5	Tertiary	Yoruba	Christianity	Employed	60000	1	2	34	Post secondary	Unemployed	Yes	No	Yes	family	Yes							Yes				Yes				Yes						Yes		No			No
127	37	Married	5	Tertiary	Yoruba	Islam	Employed	60000	1	2	34	Post secondary	Employed	Yes	No	Yes	survivor	Yes		Yes				Yes								Yes							Yes		Yes	Yes	Yes	Yes	family	Yes	2
128	51	Married	21	Tertiary	Yoruba	Christianity	Employed	325000	1	2	48	Post secondary	Employed	Yes	No	Yes	survivor	Yes		Yes		Yes		Yes	Yes				Yes			Yes	Yes						Yes		Yes	Yes	Yes	Yes	Health worker	Yes	5		Yes
129	39	Married	1	Tertiary	Others	Christianity	Employed	100000	1	0	27	Post secondary	Unemployed	Yes	No	Yes	family	Yes		Yes					Yes				Yes				Yes						Yes		Yes	Yes	Yes	Yes	internet	Yes	2		Yes
130	45	Married	10	Tertiary	Igbo	Christianity	Employed	150000	1	4	43	Post secondary	Employed	Yes	No	Yes	media	Yes		Yes		Yes		Yes	Yes				Yes		Yes	Yes							Yes		Yes	Yes	Yes	Yes	media	Yes	2		Yes
131	42	Married	13	Tertiary	Yoruba	Christianity	Employed	230000	1	4	36	Post secondary	Employed	Yes	No	Yes	media	I don't know				Yes			Yes								Yes						No		Yes	Yes	No	Yes	media	Yes	5
132	33	Married	2	Tertiary	Igbo	Christianity	Employed	200000	1	1	31	Post secondary	Employed	Yes	No	Yes	Health worker	Yes							Yes				Yes		Yes		Yes						No		Yes	Yes	Yes	Yes	family	Yes	5		Yes
133	36	Married	5	Tertiary	Yoruba	Christianity	Employed	800000	1	2	38	Post secondary	Employed	No	No	Yes	media	Yes							Yes				Yes										Yes		Yes	No	Yes	Yes	media	Yes	5
134	32	Married	3	Tertiary	Yoruba	Christianity	Employed	150000	1	1	30	Post secondary	Employed	No	No	Yes	Health worker	Yes							Yes													Yes	Yes		Yes	Yes	Yes	Yes	Health worker	Yes	6
135	33	Single	3	Tertiary	Others	Christianity	Unemployed	40000	1	0	28	Post secondary	Unemployed	Yes	No	Yes	media	Yes				Yes			Yes								Yes						Yes		Yes	Yes	Yes	Yes	media	Yes	2
136	33	Married	2	Tertiary	Others	Christianity	Employed	50000	1	0	32	Post secondary	Employed	Yes	No	Yes	Health worker	Yes			Yes	Yes		Yes					Yes				Yes						Yes		Yes	Yes	Yes	Yes	Health worker	Yes	2		Yes
137	27	Married	1	Tertiary	Yoruba	Christianity	Employed	450000	1	0	30	Post secondary	Employed	Yes	No	Yes	media	Yes		Yes	Yes				Yes				Yes		Yes								Yes		Yes	Yes	Yes	Yes	media	No	5
138	39	Married	8	Tertiary	Others	Christianity	Employed	400000	1	3	35	Post secondary	Employed	Yes	No	Yes	media	Yes							Yes							Yes							Yes		Yes	Yes	Yes	Yes	media	No	3
139	42	Married	7	Tertiary	Yoruba	Christianity	Employed	280000	1	2	38	Post secondary	Employed	Yes	No	Yes	family	Yes							Yes				Yes			Yes					Yes		Yes		Yes	Yes	Yes	Yes	Health worker	No	5		Yes
140	50	Married	12	Tertiary	Yoruba	Christianity	Employed	400000	1	2	38	Post secondary	Employed	Yes	No	Yes	Health worker	Yes			Yes	Yes		Yes	Yes				Yes	Yes		Yes	Yes						Yes		Yes	Yes	Yes	Yes	Health worker	Yes	2		Yes
141	32	Married	1	Tertiary	Yoruba	Christianity	Employed	600000	1	0	27	Post secondary	Employed	Yes	No	Yes	family	I don't know				Yes		Yes	Yes												Yes		No		Yes	Yes	Yes	Yes	survivor	No	5		Yes
142	33	Married	3	Tertiary	Yoruba	Christianity	Employed	300000	1	1	32	Post secondary	Employed	No	No	Yes	media	Yes		Yes		Yes		Yes	Yes				Yes			Yes	Yes						No		Yes	Yes	Yes	Yes	media	Yes	5		Yes
143	31	Married	2	Tertiary	Yoruba	Christianity	Employed	250000	1	0	27	Post secondary	Employed	Yes	No	Yes	media	Yes							Yes													Yes	Yes		Yes	Yes	Yes	Yes	family	Yes	5
144	38	Married	5	Tertiary	Yoruba	Christianity	Employed	50000	1	1	33	Post secondary	Employed	No	No	Yes	media	Yes		Yes		Yes		Yes		Yes												Yes	Yes		Yes	Yes	Yes	Yes	Health worker	3	6
145	41	Married	13	Tertiary	Yoruba	Christianity	Employed	60000	1	3	40	Post secondary	Employed	Yes	No	Yes	Health worker	Yes									Yes											Yes	No		No			Yes	media	Yes	5
146	43	Married	12	Tertiary	Yoruba	Christianity	Employed	1000000	1	2	40	Post secondary	Employed	Yes	Yes	Yes	media	Yes		Yes		Yes		Yes	Yes				Yes	Yes	Yes		Yes						Yes		Yes	Yes	Yes	Yes	Health worker	Yes	2		Yes
147	32	Married	2	Tertiary	Yoruba	Christianity	Employed	300000	1	0	32	Post secondary	Employed	Yes	No	Yes	Health worker	Yes							Yes				Yes	Yes		Yes	Yes						Yes		Yes	Yes	Yes	Yes	Health worker	Yes	2
148	37	Married	9	Tertiary	Yoruba	Christianity	Employed	300000	1	2	36	Post secondary	Employed	Yes	No	Yes	media	Yes						Yes	Yes				Yes				Yes						Yes		Yes	Yes	Yes	Yes	media	Yes	5		Yes
149	41	Married	10	Tertiary	Yoruba	Christianity	Employed	180000	1	3	40	Post secondary	Employed	Yes	No	Yes	Health worker	Yes		Yes		Yes			Yes				Yes			Yes							Yes		Yes	Yes	Yes	No
150	34	Married	7	Tertiary	Yoruba	Christianity	Employed	250000	1	2	34	Post secondary	Employed	Yes	No	Yes	internet	Yes				Yes			Yes	Yes						Yes	Yes						No		Yes	Yes	Yes	Yes	internet	Yes	5		Yes
151	40	Married	10	Tertiary	Yoruba	Christianity	Employed	200000	1	2	38	Post secondary	Employed	Yes	No	Yes	Health worker	Yes				Yes		Yes	Yes				Yes		Yes		Yes			Yes			Yes		Yes	Yes	Yes	Yes	Health worker	Yes	2		Yes
152	29	Married	3	Tertiary	Others	Christianity	Employed	200000	1	2	29	Post secondary	Employed	Yes	No	Yes	internet	Yes			Yes			Yes	Yes						Yes	Yes	Yes						Yes		Yes	Yes	Yes	Yes	internet	Yes	2		Yes
153	35	Married	4	Tertiary	Yoruba	Christianity	Employed	1200000	1	1	30	Post secondary	Employed	Yes	Yes	Yes	family	Yes							Yes	Yes					Yes		Yes						Yes		Yes	Yes	Yes	Yes	Health worker	Yes	6		Yes
154	66	Married	32	Tertiary	Igbo	Christianity	Employed	900000	1	3	62	Post secondary	Unemployed	Yes	Yes	Yes	Health worker	Yes			Yes	Yes			Yes				Yes				Yes						Yes		Yes	Yes	Yes	Yes	Health worker	Yes	2
155	43	Married	10	Tertiary	Yoruba	Christianity	Employed	120000	1	2	42	Post secondary	Employed	Yes	No	Yes	internet	Yes		Yes				Yes	Yes	Yes			Yes			Yes	Yes			Yes			Yes		Yes	Yes	Yes	Yes	media	Yes	2		Yes
156	55	Married	31	Tertiary	Yoruba	Christianity	Employed	700000	1	1	52	Post secondary	Employed	Yes	No	Yes	other	Yes			Yes	Yes	Yes		Yes				Yes			Yes	Yes	Yes					Yes		Yes	Yes	Yes	Yes	internet	Yes	2		Yes
157	35	Married	3	Secondary	Yoruba	Islam	Employed	30000	3	5	30	Secondary	Employed	Yes	No	Yes	family	No					Yes									Yes							Yes		Yes	No	No	Yes	family	No	3
158	34	Married	4	Tertiary	Yoruba	Islam	Employed	50000	1	3	30	Post secondary	Unemployed	Yes	No	Yes	Health worker	Yes						Yes	Yes					Yes						Yes			Yes		Yes	Yes	Yes	Yes	media	Yes	5		Yes
159	28	Single	2	Tertiary	Yoruba	Christianity	Employed	80000	1	0	26	Post secondary	Employed	Yes	No	Yes	family	No							Yes													Yes	Yes		Yes	Yes	Yes	Yes	survivor	No	2
160	38	Married	4	Tertiary	Yoruba	Christianity	Employed	2000000	1	1	34	Post secondary	Employed	Yes	No	Yes	internet	Yes							Yes							Yes							Yes		Yes	Yes	Yes	Yes	internet	Yes	5
161	42	Divorced/sep/widowed	12	Tertiary	Yoruba	Islam	Employed	180000	1	2	40	Post secondary	Employed	Yes	No	Yes	Health worker	Yes				Yes			Yes							Yes	Yes						No		Yes	Yes	No	Yes	media	Yes	1
162	42	Married	11	Tertiary	Yoruba	Christianity	Employed	130000	1	2	39	Post secondary	Unemployed	Yes	No	Yes	media	Yes							Yes	Yes					Yes						Yes		Yes		Yes	Yes	Yes	Yes	Health worker	Yes	6
163	36	Married	6	Tertiary	Others	Christianity	Employed	450000	1	1	33	Post secondary	Employed	Yes	Yes	Yes	family	Yes						Yes	Yes	Yes							Yes				Yes		Yes		Yes	Yes	Yes	Yes	other	Yes	2		Yes
164	46	Married	17	Primary	Others	Christianity	Employed	25000	1	3	30	Secondary	Employed	Yes	No	Yes	family	No									Yes											Yes	Yes		Yes	No	Yes	No
165	41	Married	8	Tertiary	Yoruba	Christianity	Employed	300000	1	3	36	Post secondary	Employed	Yes	Yes	Yes	media	Yes						Yes	Yes								Yes						Yes		Yes	Yes	Yes	Yes	media	Yes	5
166	48	Married	19	Tertiary	Others	Christianity	Employed	500000	1	3	47	Post secondary	Employed	Yes	No	Yes	Health worker	Yes		Yes		Yes		Yes	Yes				Yes				Yes						Yes		Yes	Yes	Yes	Yes	Health worker	Yes	2		Yes
167	37	Married	4	Tertiary	Yoruba	Christianity	Employed	150000	1	1	33	Post secondary	Employed	Yes	No	Yes	family	I don't know							Yes												Yes		Yes		Yes	Yes	Yes	No
168	35	Married	3	Tertiary	Others	Christianity	Employed	100000	1	1	30	Post secondary	Employed	No	No	Yes	survivor	I don't know						Yes		Yes											Yes		Yes		Yes	No	Yes	No
169	38	Married	4	Tertiary	Yoruba	Christianity	Employed	60000	1	1	35	Post secondary	Employed	Yes	No	Yes	internet	Yes		Yes	Yes	Yes			Yes				Yes				Yes						Yes		Yes	Yes	Yes	Yes	media	Yes	2
170	43	Married	9	Tertiary	Yoruba	Christianity	Employed	900000	1	2	38	Post secondary	Employed	Yes	No	Yes	Health worker	Yes		Yes	Yes	Yes	Yes		Yes				Yes	Yes		Yes	Yes		Yes				Yes		Yes	Yes	Yes	Yes	Health worker	Yes	2		Yes
171	35	Married	2	Tertiary	Others	Christianity	Employed	100000	1	2	33	Post secondary	Employed	Yes	Yes	Yes	media	Yes				Yes		Yes	Yes							Yes	Yes						Yes		Yes	Yes	Yes	Yes	media	Yes	2		Yes
172	39	Married	7	Tertiary	Igbo	Christianity	Unemployed	30000	1	2	36	Post secondary	Employed	Yes	Yes	Yes	internet	Yes				Yes	Yes	Yes	Yes				Yes	Yes		Yes	Yes						Yes		Yes	Yes	Yes	No
173	35	Married	2	Tertiary	Igbo	Christianity	Unemployed	25000	1	7	25	Post secondary	Unemployed	Yes	No	Yes	media	Yes		Yes		Yes		Yes								Yes							Yes		Yes	Yes	Yes	Yes	family	Yes	3
174	39	Married	10	Tertiary	Yoruba	Christianity	Employed	100000	1	1	39	Post secondary	Employed	Yes	Yes	Yes	Health worker	Yes			Yes	Yes		Yes	Yes				Yes		Yes	Yes	Yes						Yes		Yes	Yes	Yes	Yes	Health worker	Yes	2		Yes
175	45	Married	13	Tertiary	Yoruba	Christianity	Employed	120000	1	2	43	Post secondary	Employed	No	No	Yes	media	Yes							Yes				Yes		Yes		Yes	Yes	Yes	Yes			Yes		Yes	Yes	Yes	Yes	media	Yes	2
176	42	Married	10	Tertiary	Igbo	Christianity	Employed	250000	1	0	38	Post secondary	Employed	Yes	No	Yes	Health worker	Yes		Yes		Yes		Yes	Yes				Yes	Yes			Yes		Yes	Yes			Yes		Yes	Yes	Yes	Yes	Health worker	Yes	2		Yes
177	43	Married	11	Tertiary	Yoruba	Christianity	Employed	151000	1	3	38	Post secondary	Employed	Yes	No	Yes	media	Yes					Yes		Yes				Yes				Yes			Yes	Yes		Yes		Yes	Yes	Yes	Yes	media	Yes	6		Yes
178	24	Single	1	Tertiary	Yoruba	Christianity	Employed	60000	2	0	23	Post secondary	Employed	Yes	No	Yes	Health worker	Yes				Yes		Yes	Yes				Yes	Yes									Yes		Yes	Yes	Yes	Yes	Health worker	Yes	2
179	34	Married	1	Tertiary	Yoruba	Christianity	Employed	260000	1	0	31	Post secondary	Employed	Yes	No	Yes	media	Yes				Yes		Yes	Yes				Yes			Yes	Yes						No		Yes	Yes	Yes	Yes	media	Yes	5		Yes
180	34	Married	3	Tertiary	Others	Christianity	Employed	400000	1	2	30	Post secondary	Employed	Yes	No	Yes	Health worker	Yes			Yes	Yes		Yes	Yes				Yes	Yes			Yes						Yes		Yes	Yes	Yes	Yes	Health worker	Yes	2
181	33	Single	4	Tertiary	Igbo	Christianity	Employed	100000	1	1	30	Post secondary	Employed	Yes	No	Yes	Health worker	Yes			Yes	Yes		Yes					Yes	Yes		Yes	Yes						Yes		Yes	Yes	Yes	Yes	Health worker	Yes	2		Yes
182	35	Married	3	Tertiary	Igbo	Christianity	Employed	140000	1	2	28	Post secondary	Employed	Yes	No	Yes	Health worker	Yes						Yes	Yes				Yes				Yes						Yes		Yes	Yes	Yes	Yes	Health worker	Yes	6
183	40	Married	7	Tertiary	Yoruba	Christianity	Employed	67000	1	3	35	Post secondary	Employed	Yes	No	Yes	internet	Yes			Yes			Yes	Yes				Yes								Yes		Yes		Yes	Yes	Yes	Yes	internet	3	6
184	43	Married	10	Tertiary	Yoruba	Islam	Employed	30000	1	3	39	Post secondary	Employed	Yes	No	Yes	Health worker	Yes						Yes									Yes						Yes		Yes	Yes	Yes	Yes	internet	Yes	2		Yes
185	35	Married	3	Tertiary	Yoruba	Christianity	Employed	50000	1	2	31	Post secondary	Employed	Yes	No	Yes	family	Yes				Yes		Yes	Yes				Yes			Yes	Yes						No		Yes	Yes	Yes	No
186	37	Married	6	Tertiary	Yoruba	Islam	Employed	96000	1	2	35	Post secondary	Employed	Yes	No	Yes	survivor	Yes		Yes				Yes	Yes							Yes	Yes	Yes					Yes		Yes	Yes	Yes	Yes	survivor	Yes	4		Yes
187	56	Married	34	Secondary	Others	Christianity	Employed	50000	1	5	50	Secondary	Employed	Yes	No	Yes	family	No							Yes						Yes								No		Yes	Yes	Yes	Yes	family	No	6
188	34	Married	7	Tertiary	Yoruba	Christianity	Employed	250000	1	3	34	Post secondary	Employed	Yes	No	Yes	Health worker	Yes							Yes				Yes				Yes						Yes		Yes	Yes	Yes	Yes	family	Yes	5
189	46	Married	10	Tertiary	Yoruba	Christianity	Employed	350000	1	2	43	Post secondary	Employed	Yes	Yes	Yes	family	Yes		Yes	Yes	Yes			Yes				Yes	Yes		Yes		Yes		Yes			Yes		Yes	Yes	Yes	Yes	family	Yes	2		Yes
190	36	Single	3	Tertiary	Yoruba	Christianity	Employed	200000	1	0	31	Post secondary	Employed	Yes	No	Yes	internet	Yes		Yes				Yes	Yes				Yes	Yes	Yes		Yes						Yes		Yes	Yes	Yes	Yes	internet	Yes	5		Yes
191	34	Married	3	Tertiary	Igbo	Christianity	Employed	200000	1	2	30	Post secondary	Employed	No	No	Yes	media	Yes		Yes		Yes			Yes				Yes			Yes							Yes		Yes	Yes	Yes	Yes	media	Yes	5		Yes
192	53	Married	25	Tertiary	Yoruba	Christianity	Employed	300000	1	4	40	Post secondary	Employed	Yes	No	Yes	family	Yes		Yes					Yes													Yes	Yes		Yes	No	Yes	Yes	family	Yes	5
193	56	Married	29	Tertiary	Yoruba	Christianity	Employed	110000	1	4	56	Primary	Unemployed	Yes	No	Yes	media	Yes							Yes				Yes							Yes			Yes		Yes	Yes	Yes	Yes	media	Yes	5
194	56	Married	10	Tertiary	Yoruba	Christianity	Employed	500000	1	2	40	Post secondary	Employed	Yes	No	Yes	family	Yes							Yes							Yes	Yes			Yes			Yes		Yes	Yes	Yes	Yes	media	3	4		Yes
195	45	Married	12	Tertiary	Igbo	Christianity	Employed	400000	1	2	40	Post secondary	Employed	Yes	No	Yes	internet	No							Yes													Yes	Yes		Yes	No	Yes	Yes	internet	No	5
196	51	Married	15	Tertiary	Yoruba	Christianity	Employed	500000	1	4	43	Post secondary	Employed	Yes	No	Yes	media	No				Yes			Yes							Yes							Yes		Yes	Yes	Yes	Yes	family	No	5
197	35	Married	6	Tertiary	Yoruba	Christianity	Unemployed	40000	1	2	36	Post secondary	Employed	Yes	No	Yes	media	Yes									Yes				Yes		Yes				Yes		Yes		Yes	3	Yes	Yes	media	3	6
198	36	Married	6	Tertiary	Yoruba	Christianity	Employed	250000	1	2	33	Post secondary	Employed	Yes	No	Yes	family	Yes							Yes				Yes			Yes					Yes		Yes		Yes	Yes	Yes	Yes	other	Yes	6
199	44	Married	10	Tertiary	Yoruba	Islam	Employed	90000	1	2	43	Post secondary	Employed	Yes	No	Yes	media	No									Yes											Yes	Yes		No			No
200	46	Married	18	Tertiary	Yoruba	Christianity	Employed	100000	1	3	39	Post secondary	Employed	Yes	Yes	Yes	media	No									Yes											Yes	Yes		Yes	Yes	Yes	Yes	media	No	5
201	34	Married	3	Tertiary	Yoruba	Christianity	Employed	1000000	1	1	30	Post secondary	Employed	Yes	No	Yes	internet	Yes				Yes	Yes		Yes				Yes										No		Yes	Yes	Yes	Yes	internet	Yes	5
202	48	Married	17	Tertiary	Yoruba	Christianity	Employed	150000	1	4	45	Post secondary	Employed	No	No	Yes	Health worker	Yes		Yes	Yes	Yes	Yes	Yes	Yes	Yes			Yes	Yes			Yes				Yes		Yes		Yes	Yes	Yes	Yes	Health worker	Yes	2		Yes
203	57	Married	19	Tertiary	Yoruba	Christianity	Employed	1000000	1	3	54	Post secondary	Employed	Yes	Yes	Yes	Health worker	Yes		Yes	Yes	Yes			Yes				Yes		Yes	Yes	Yes						No		Yes	Yes	Yes	Yes	Health worker	Yes	6
204	33	Single	3	Tertiary	Yoruba	Christianity	Employed	100000	1	0	28	Post secondary	Employed	Yes	No	Yes	family	Yes							Yes				Yes				Yes						Yes		Yes	Yes	Yes	Yes	family	Yes	5		Yes
205	36	Married	3	Tertiary	Igbo	Christianity	Employed	90000	1	1	32	Post secondary	Unemployed	Yes	No	Yes	media	Yes						Yes	Yes				Yes	Yes			Yes				Yes		Yes		Yes	Yes	Yes	Yes	media	Yes	5		Yes
206	34	Married	7	Tertiary	Others	Islam	Employed	1000000	1	3	33	Post secondary	Unemployed	Yes	No	No																												Yes	family	Yes	5		Yes
207	31	Single	2	Tertiary	Igbo	Christianity	Employed	125000	1	0	27	Post secondary	Employed	Yes	No	Yes	family	Yes		Yes					Yes													Yes	Yes		Yes	Yes	Yes	Yes	media	Yes	5
208	31	Married	1	Tertiary	Yoruba	Christianity	Employed	653000	1	0	30	Post secondary	Unemployed	Yes	Yes	Yes	media	Yes		Yes					Yes				Yes										No		Yes	Yes	Yes	Yes	media	Yes	5
209	35	Married	6	Tertiary	Yoruba	Christianity	Employed	200000	1	2	36	Post secondary	Employed	Yes	No	Yes	Health worker	Yes				Yes	Yes	Yes	Yes				Yes			Yes	Yes						Yes		Yes	Yes	Yes	Yes	Health worker	Yes	4
210	33	Married	3	Tertiary	Yoruba	Christianity	Employed	250000	1	1	32	Post secondary	Employed	Yes	No	Yes	media	I don't know				Yes				Yes											Yes		Yes		Yes	Yes	Yes	Yes	internet	3	4
211	42	Married	11	Tertiary	Yoruba	Islam	Employed	500000	1	3	40	Post secondary	Employed	Yes	No	Yes	media	Yes								Yes											Yes		No		Yes	Yes	Yes	Yes	media	No	5
212	56	Married	27	Tertiary	Yoruba	Christianity	Employed	500000	1	4	51	Post secondary	Employed	Yes	Yes	Yes	Health worker	Yes					Yes	Yes	Yes				Yes			Yes							Yes		Yes	Yes	Yes	Yes	Health worker	Yes	2
213	35	Married	4	Tertiary	Yoruba	Christianity	Employed	200000	1	2	28	Post secondary	Employed	No	No	Yes	Health worker	I don't know		Yes				Yes														Yes	No		Yes	3	Yes	Yes	family	3	6
214	51	Married	20	Tertiary	Yoruba	Christianity	Employed	300000	1	2	39	Post secondary	Employed	Yes	No	Yes	family	I don't know							Yes													Yes	Yes		Yes	Yes	Yes	No
215	50	Married	22	Tertiary	Yoruba	Christianity	Employed	3000000	1	1	49	Post secondary	Employed	Yes	Yes	Yes	family	Yes							Yes													Yes	Yes		Yes	Yes	Yes	Yes	Health worker	Yes	5
216	43	Married	10	Tertiary	Igbo	Christianity	Employed	600000	1	3	39	Post secondary	Employed	Yes	No	Yes	media	Yes						Yes	Yes													Yes	Yes		Yes	Yes	Yes	Yes	media	Yes	5
217	44	Married	8	Tertiary	Yoruba	Christianity	Employed	65000	1	4	38	Post secondary	Employed	Yes	No	Yes	media	Yes						Yes	Yes				Yes				Yes						No		Yes	Yes	Yes	Yes	media	Yes	5		Yes
218	34	Married	5	Tertiary	Others	Christianity	Unemployed	30000	1	2	30	Post secondary	Unemployed	No	No	Yes	internet	No									Yes											Yes	Yes		Yes	No	Yes	Yes	other	No	5
219	45	Married	17	Tertiary	Yoruba	Christianity	Employed	300000	1	3	40	Secondary	Employed	No	No	Yes	family	Yes		Yes					Yes				Yes			Yes	Yes						No		Yes	Yes	Yes	Yes	media	Yes	2		Yes
220	39	Married	8	Tertiary	Igbo	Christianity	Unemployed	35000	1	0	33	Post secondary	Unemployed	Yes	No	Yes	family	Yes							Yes				Yes			Yes							Yes		Yes	Yes	Yes	Yes	Health worker	No	5
221	45	Married	10	Tertiary	Igbo	Christianity	Employed	700000	1	4	35	Post secondary	Employed	No	No	Yes	media	Yes			Yes	Yes			Yes				Yes			Yes	Yes	Yes		Yes			No		Yes	Yes	Yes	Yes	media	Yes	2
222	42	Married	11	Tertiary	Others	Christianity	Employed	160000	1	3	41	Post secondary	Employed	Yes	No	Yes	media	Yes						Yes	Yes				Yes				Yes						Yes		Yes	Yes	Yes	Yes	media	Yes	2
223	40	Married	7	Tertiary	Yoruba	Christianity	Employed	500000	1	2	32	Post secondary	Employed	Yes	No	Yes	media	Yes							Yes				Yes				Yes						Yes		Yes	Yes	Yes	Yes	media	Yes	2
224	33	Married	4	Tertiary	Others	Christianity	Employed	80000	1	1	30	Post secondary	Employed	Yes	No	Yes	media	No		Yes					Yes				Yes			Yes							Yes		Yes	Yes	Yes	Yes	media	No	5
225	43	Married	10	Tertiary	Igbo	Christianity	Employed	150000	1	2	37	Post secondary	Employed	Yes	Yes	Yes	family	Yes							Yes				Yes										Yes		Yes	Yes	Yes	Yes	family	Yes	2		Yes
226	38	Married	9	Tertiary	Igbo	Christianity	Employed	400000	1	3	35	Post secondary	Employed	Yes	No	Yes	media	Yes			Yes		Yes	Yes	Yes				Yes				Yes						Yes		Yes	Yes	Yes	Yes	media	Yes	2
227	63	Divorced/sep/widowed	38	Tertiary	Yoruba	Christianity	Unemployed	500000	1	6	60	Post secondary	Employed	Yes	Yes	Yes	Health worker	Yes		Yes		Yes		Yes	Yes				Yes		Yes	Yes		Yes					No		Yes	Yes	Yes	Yes	Health worker	Yes	5
228	60	Married	36	Tertiary	Yoruba	Islam	Employed	1000000	1	4	60	Post secondary	Employed	Yes	Yes	Yes	Health worker	Yes			Yes	Yes		Yes	Yes	Yes			Yes	Yes			Yes		Yes		Yes		Yes		Yes	Yes	Yes	Yes	Health worker	Yes	2		Yes
229	63	Married	25	Tertiary	Yoruba	Christianity	Employed	800000	1	3	54	Post secondary	Employed	Yes	Yes	Yes	family	Yes							Yes				Yes				Yes						Yes		Yes	Yes	Yes	Yes	family	Yes	2
230	35	Married	1	Primary	Yoruba	Christianity	Employed	60000	1	1	25	Primary	Employed	No	No	Yes	family	Yes							Yes				Yes										Yes		Yes	Yes	Yes	Yes	family	Yes	5
231	33	Married	5	Tertiary	Yoruba	Christianity	Employed	65000	1	2	30	Post secondary	Unemployed	Yes	No	Yes	Health worker	Yes			Yes				Yes													Yes	No		Yes	Yes	Yes	Yes	media	Yes	2		Yes
232	38	Married	4	Tertiary	Yoruba	Christianity	Employed	1500000	1	1	35	Post secondary	Employed	Yes	No	Yes	internet	Yes							Yes				Yes				Yes						Yes		Yes	Yes	Yes	Yes	internet	Yes	2		Yes
233	45	Married	12	Tertiary	Yoruba	Christianity	Employed	70000	1	5	41	Secondary	Unemployed	No	No	Yes	media	No							Yes													Yes	Yes		Yes	No	Yes	Yes	Health worker	Yes	2		Yes
234	44	Married	19	Tertiary	Yoruba	Islam	Employed	100000	1	3	40	Post secondary	Employed	Yes	No	Yes	internet	No							Yes												Yes		No		Yes	Yes	Yes	Yes	family	No	4
235	34	Married	2	Tertiary	Yoruba	Christianity	Employed	120000	1	0	30	Post secondary	Employed	Yes	No	Yes	internet	Yes							Yes				Yes	Yes			Yes						Yes		Yes	Yes	Yes	Yes	Health worker	Yes	2		Yes
236	41	Married	6	Tertiary	Yoruba	Christianity	Employed	120000	1	2	36	Post secondary	Employed	Yes	No	Yes	Health worker	Yes		Yes	Yes	Yes		Yes	Yes				Yes	Yes		Yes	Yes						Yes		Yes	Yes	Yes	Yes	Health worker	Yes	2		Yes
237	54	Married	11	Tertiary	Others	Christianity	Employed	140000	1	5	40	Secondary	Unemployed	No	No	Yes	Health worker	Yes							Yes													Yes	No		Yes	Yes	Yes	Yes	Health worker	No	5		Yes
238	48	Married	10	Tertiary	Igbo	Christianity	Employed	250000	1	2	30	Post secondary	Unemployed	Yes	No	Yes	Health worker	Yes		Yes	Yes				Yes				Yes										Yes		Yes	Yes	Yes	Yes	media	Yes	5		Yes
239	58	Married	22	Tertiary	Igbo	Christianity	Unemployed	20000	1	3	53	Post secondary	Employed	Yes	No	Yes	media	Yes							Yes							Yes							Yes		Yes	Yes	Yes	Yes	media	Yes	5
240	35	Married	6	Tertiary	Yoruba	Christianity	Employed	300000	1	3	35	Post secondary	Employed	Yes	No	Yes	media	Yes							Yes								Yes						Yes		Yes	Yes	Yes	Yes	media	Yes	2		Yes
241	52	Married	23	Tertiary	Others	Christianity	Employed	1800000	1	5	42	Secondary	Employed	Yes	No	Yes	Health worker	Yes		Yes	Yes		Yes		Yes				Yes						Yes				Yes		Yes	No	Yes	No
242	34	Married	4	Tertiary	Yoruba	Islam	Employed	70000	1	2	25	Post secondary	Unemployed	Yes	No	Yes	media	Yes							Yes				Yes			Yes	Yes						Yes		Yes	Yes	Yes	Yes	media	Yes	5
243	41	Married	11	Tertiary	Yoruba	Christianity	Employed	700000	1	4	33	Post secondary	Employed	Yes	Yes	Yes	Health worker	Yes				Yes			Yes					Yes		Yes	Yes				Yes		Yes		Yes	Yes	Yes	Yes	Health worker	No	2		Yes
244	28	Married	1	Secondary	Yoruba	Christianity	Employed	80000	1	1	25	Secondary	Employed	Yes	No	Yes	family	Yes							Yes								Yes						Yes		Yes	Yes	Yes	No
245	36	Married	4	Tertiary	Yoruba	Christianity	Employed	180000	1	2	35	Post secondary	Employed	Yes	No	Yes	media	Yes		Yes	Yes			Yes	Yes					Yes	Yes	Yes							Yes		Yes	Yes	No	Yes	media	No	2		Yes
246	64	Married	32	Tertiary	Igbo	Christianity	Employed	500000	1	3	62	Post secondary	Employed	Yes	Yes	Yes	internet	Yes			Yes				Yes				Yes		Yes		Yes						Yes		Yes	Yes	Yes	Yes	internet	Yes	2
247	35	Married	6	Tertiary	Others	Christianity	Employed	350000	1	2	30	Post secondary	Employed	Yes	No	Yes	media	Yes						Yes					Yes				Yes						Yes		Yes	Yes	Yes	Yes	media	Yes	5
248	31	Married	2	Tertiary	Igbo	Christianity	Employed	500000	1	1	31	Post secondary	Employed	Yes	No	Yes	family	Yes				Yes			Yes	Yes												Yes	Yes		Yes	No	Yes	Yes	media	Yes	2		Yes
249	30	Single	2	Tertiary	Yoruba	Christianity	Employed	60000	1	0	26	Secondary	Unemployed	Yes	No	Yes	media	Yes							Yes				Yes										Yes		Yes	Yes	Yes	Yes	media	Yes	5
250	33	Single	3	Tertiary	Yoruba	Christianity	Employed	400000	1	1	31	Post secondary	Employed	Yes	No	Yes	family	Yes						Yes	Yes								Yes						Yes		Yes	Yes	Yes	Yes	Health worker	Yes	2		Yes
251	41	Married	9	Tertiary	Others	Christianity	Employed	180000	1	3	32	Post secondary	Employed	Yes	Yes	Yes	media	Yes		Yes					Yes													Yes	Yes		Yes	Yes	No	Yes	media	No	5
252	34	Married	3	Tertiary	Igbo	Christianity	Employed	275000	1	2	32	Post secondary	Employed	Yes	No	Yes	media	Yes				Yes				Yes											Yes		Yes		Yes	Yes	Yes	Yes	internet	3	4
253	44	Married	11	Tertiary	Yoruba	Islam	Employed	370000	1	4	42	Post secondary	Employed	Yes	No	Yes	media	Yes								Yes											Yes		No		Yes	3	Yes	Yes	media	No	5
254	49	Married	20	Tertiary	Yoruba	Christianity	Employed	400000	1	3	44	Post secondary	Employed	Yes	No	Yes	internet	I don't know							Yes					Yes									Yes		Yes	Yes	Yes	Yes	family	No	3
[truncated: 42 more columns]
